# Supplementary material for: Pollinator-mediated selection on floral traits varies in space and between morphs in Primula secundiflora
Source: AoB Plants. 2018 Oct 1;10(5):ply059. doi: 10.1093/aobpla/ply059 (PMC6205359; doi:10.1093/aobpla/ply059)
Supplement: Supplementary Data [file ply059_suppl_supplementary_data.xlsx]

## Sheet: Sheet1
BGTC1
morph	treatment	flowering onset	plant height	number of flowers	corolla tube length	corolla tube widh	fruit production	seeds per fruit	female fitness
L	HP	154	48.5	23	9.50667	3.51333	18	112	2016
L	HP	154	53	17	10.3233	3.11	14	100.857	1412
L	HP	152	43	35	9.22	3.66667	29	109.931	3188
L	HP	149	45	20	9.93333	3.46333	17	79.3529	1349
L	HP	153	58.5	26	9.09333	4.1	20	92.7	1854
L	HP	155	56	25	9.49667	3.68333	24	130.5	3132
L	HP	152	55	28	8.96	3.80667	24	111.917	2686
L	HP	155	52.3	13	8.90333	4.06	11	87	957
L	HP	153	48.5	36	9.87	4.22333	30	125.2	3756
L	HP	155	47	20	9.99	3.91	19	99	1881
L	HP	156	44.1	22	9.00333	3.03	16	126.375	2022
L	HP	157	50	13	8.83667	3.77333	9	111.778	1006
L	HP	152	66.3	28	9.38	4.25	25	120.4	3010
L	HP	153	60.2	28	9.88667	4.03333	24	129.583	3110
L	HP	155	42.3	10	9.55333	3.31	8	63.75	510
L	HP	154	51.5	13	9.80667	3.18333	8	97.75	782
L	HP	155	57	13	9.25333	3.72	12	117.333	1408
L	HP	153	57.2	20	9.23	4.20333	16	109.25	1748
L	HP	157	54.8	21	9.82	3.62667	15	93.4	1401
L	HP	155	38.2	8	9.78333	3.69333	8	69.5	556
L	HP	155	51	10	9.37	3.9	9	98.5556	887
L	HP	152	36.8	7	8.82333	3.75667	5	49.2	246
L	HP	153	44.3	19	9.44	3.36	13	89	1157
L	HP	155	57.5	27	10.48	4.05333	23	117.913	2712
L	HP	155	56.8	20	9.83	3.86333	17	121.529	2066
L	HP	154	51	14	10.04	3.40333	13	66.3077	862
L	HP	153	46.3	18	9.69	4.33333	13	110	1430
L	HP	152	42.2	36	8.58333	3.62333	32	122.75	3928
L	HP	154	59.3	35	8.94333	3.57667	30	110.533	3316
L	HP	154	45	19	9.00333	4.50667	14	109	1526
L	HP	153	50	22	8.60667	3.88333	20	127.4	2548
L	HP	152	53	13	10.02	3.71	9	107.222	965
L	HP	149	56.8	22	8.69333	3.43333	18	110	1980
L	HP	155	37.5	19	8.51	4.55667	19	128.579	2443
L	HP	154	50.7	25	9.71667	3.83333	20	106.7	2134
L	HP	157	59.8	12	8.55333	3.61	4	136.5	546
L	HP	155	46	35	9.56333	3.75667	28	120.071	3362
L	HP	155	48.1	12	9.09333	3.56	10	111.8	1118
L	HP	158	32	9	8.85333	3.73	8	117	936
L	HP	157	35	10	9.38333	3.78333	9	129.778	1168
L	HP	155	39.1	25	10.4833	3.59333	22	121.182	2666
L	HP	153	62.2	30	8.93667	3.98333	24	110	2640
L	HP	153	48.2	21	10.0567	3.73333	19	118.421	2250
L	HP	152	37.5	19	9.64	3.75667	15	127	1905
L	HP	155	57.6	23	9.11667	3.28	20	108	2160
L	HP	155	48.1	15	8.48667	3.64	10	98.8	988
L	HP	154	50.5	19	8.33	3.19	14	87.8571	1230
L	HP	152	64	16	9.83	3.45	14	94.5714	1324
L	HP	153	55.5	16	9.88333	3.42333	13	113	1469
L	HP	154	49	6	10.61	3.7967	2	132.5	265
L	HP	156	45.1	16	9.45	3.84667	14	123.143	1724
L	HP	156	39.3	12	9.00333	3.96667	10	159.2	1592
L	HP	155	49	15	9.28667	3.84667	10	107.4	1074
L	HP	154	48.5	19	10.1533	3.60667	19	118.684	2255
L	HP	154	43	32	10.0833	3.49667	28	138.143	3868
L	HP	155	50	20	9.37667	3.45	16	111	1776
L	HP	155	49.3	16	10.14	3.29	12	106.667	1280
L	HP	155	55.1	27	8.98667	3.36333	20	112	2240
L	HP	156	53	32	8.52667	3.79667	26	115.692	3008
L	HP	154	52.8	25	9.31333	3.83333	22	118.727	2612
L	HP	153	42.5	37	9.87333	3.80667	31	132.129	4096
L	HP	152	62	14	9.33333	3.50667	10	113	1130
L	HP	156	39.5	16	9.31667	3.17667	8	103.5	828
L	HP	154	41.5	14	10.55	3.88333	10	84.4	844
L	HP	154	50	15	10.8567	3.95333	12	79	948
L	HP	155	55.5	19	10.04	3.66	12	89	1068
L	HP	155	54	11	9.69333	3.46	9	87.2222	785
L	HP	155	55	11	9.92333	3.41	6	69	414
L	HP	155	36	20	8.89667	3.85333	17	122.353	2080
L	HP	155	35.5	18	9.27333	3.60667	12	119.833	1438
L	HP	154	53	28	9.64333	3.4	12	92.5	1110
L	HP	156	57.8	25	9.94667	3.32667	20	102.8	2056
L	HP	154	35.7	15	9.64333	3.26667	10	100.2	1002
L	HP	154	42.1	17	10.32	3.56	12	90.1667	1082
L	HP	155	45.9	16	11.0333	3.52667	16	83.375	1334
L	HP	155	48.3	23	10.3633	3.49667	17	104.647	1779
L	HP	156	38.5	28	10.0133	3.51667	23	118.174	2718
L	HP	156	43.3	23	9.76667	3.49	18	118.333	2130
L	HP	153	43.1	19	9.26333	3.41667	18	135.444	2438
L	HP	152	56.3	21	9.7	4.07333	15	124.867	1873
L	HP	156	48.1	15	9.11667	3.34667	13	122.538	1593
L	HP	156	55.3	11	9.51333	3.50333	7	91.5714	641
L	HP	156	59.8	16	9.42333	3.31333	10	84.8	848
L	HP	153	67	20	9.68	3.80667	13	104.692	1361
L	HP	153	61.5	17	9.82667	3.52333	15	105.267	1579
L	HP	153	63.5	19	9.38	3.67667	14	101.571	1422
L	HP	154	51.2	12	9.52667	3.69	11	141.545	1557
L	HP	155	54	15	9.64667	3.42333	11	87.3636	961
L	HP	155	53.8	24	9.78333	3.30333	18	114	2052
L	HP	155	41.3	21	9.85667	3.53333	16	96.75	1548
L	HP	155	39	18	9.64	3.76	13	95.4615	1241
L	HP	156	50.5	9	9.42333	3.44667	9	96.5556	869
L	HP	154	43.5	4	10.27	3.39	4	54	216
L	HP	152	45.6	24	10.1967	4.30667	18	109.889	1978
L	HP	152	41.9	6	10.6367	3.95	3	85	255
L	HP	156	39.5	24	9.15333	3.68333	18	117.333	2112
L	HP	156	38.2	23	9.23333	3.81667	18	121.778	2192
S	HP	154	40.8	13	9.98333	3.03333	11	70.5455	776
S	HP	155	52	31	10.9467	2.86	24	116.125	2787
S	HP	156	45	22	10.1367	2.92333	15	108.533	1628
S	HP	156	42	22	10.0833	2.91667	18	113	2034
S	HP	155	45.5	23	10.9333	3.11333	19	103.474	1966
S	HP	156	53	24	11.0133	3.03667	20	108.95	2179
S	HP	152	54	23	9.90667	3.11333	20	121.7	2434
S	HP	155	42.8	18	10.32	3.43333	15	120	1800
S	HP	156	52.1	23	10.87	2.96	17	104.353	1774
S	HP	156	38.5	12	10.26	3.58333	11	70.6364	777
S	HP	153	35.1	14	10.54	3.33	11	73.6364	810
S	HP	153	46	12	10.46	3.17333	11	123.091	1354
S	HP	152	40.3	12	10.0733	3.20333	9	116.667	1050
S	HP	155	42.5	24	10.2033	3.35333	22	100.455	2210
S	HP	154	45.8	13	9.74	3.16667	9	107.333	966
S	HP	155	57.6	19	9.95667	3.11	16	114	1824
S	HP	155	51.2	27	10.4133	2.95	19	131.789	2504
S	HP	155	46	18	9.98667	2.95	15	119.2	1788
S	HP	156	48	17	9.57	3.08667	11	119.636	1316
S	HP	155	42	22	9.43	2.67333	16	103.312	1653
S	HP	156	43	23	8.88	2.92667	19	101.895	1936
S	HP	156	40.5	28	8.62	2.77	21	98.8571	2076
S	HP	155	55.9	25	10.0167	2.95667	22	103.5	2277
S	HP	155	51.2	25	9.62333	2.77667	19	122.632	2330
S	HP	153	50	25	10.04	3.47333	23	128.522	2956
S	HP	153	48.5	20	10.19	3.43333	16	113.188	1811
S	HP	153	44.3	18	9.83333	3.52	14	123.5	1729
S	HP	154	47.1	20	11.69	3.56333	16	121.562	1945
S	HP	155	39.2	18	9.17	2.85667	10	93.6	936
S	HP	154	41.5	16	10.2667	3.08667	12	86.8333	1042
S	HP	154	52	22	10.7433	2.88	16	114	1824
S	HP	152	55.5	22	10.29	3.39333	18	133.5	2403
S	HP	152	42.8	12	9.99333	2.82	8	127.75	1022
S	HP	155	31.6	20	9.35667	3.26667	14	133.143	1864
S	HP	156	25.5	16	9.44667	3.16	11	147.636	1624
S	HP	155	39	13	10.6833	3.17	8	119.875	959
S	HP	156	43.4	18	9.63333	2.78667	14	111	1554
S	HP	155	45.9	19	10.09	2.90333	16	109.25	1748
S	HP	153	47.8	12	11.59	3.22333	8	92.625	741
S	HP	149	52	20	10.5733	2.91333	15	122.667	1840
S	HP	153	46	17	10.0367	2.93333	13	100.462	1306
S	HP	153	55	27	9.49	3.22333	21	108.762	2284
S	HP	153	46.8	12	9.17667	3.11	7	121.429	850
S	HP	154	41.5	15	10.2233	2.69333	10	98.3	983
S	HP	154	38	11	9.62667	2.85	7	117.714	824
S	HP	155	38	15	9.44	2.75	11	104.909	1154
S	HP	154	45.8	18	9.72	2.99	12	124.917	1499
S	HP	155	44	18	9.09333	2.97	14	102.5	1435
S	HP	155	44	36	10.3133	3.40667	23	130.957	3012
S	HP	155	44.5	21	10.09	2.86667	16	127	2032
S	HP	155	50	24	10.5733	3.25	18	118.278	2129
S	HP	152	52.9	13	11.3733	3.1	9	117.778	1060
S	HP	155	41	14	9.92	2.66333	10	104.1	1041
S	HP	155	39.5	20	9.66667	3.28333	19	129.263	2456
S	HP	154	52.1	27	11.1367	3.02	23	89.2174	2052
S	HP	154	41.3	14	9.4	2.99	9	108.667	978
S	HP	154	49.5	20	10.0167	2.98333	17	106.941	1818
S	HP	154	44.5	29	10.55	2.95667	23	116.957	2690
S	HP	155	37	12	10.6067	2.90333	9	121.556	1094
S	HP	154	44	20	9.18	2.97	14	133.929	1875
S	HP	154	36.1	16	9.25333	2.84	9	100.667	906
S	HP	154	53.5	26	10.2267	3.06	23	125.565	2888
S	HP	154	40.2	21	9.63667	3.32	16	130.125	2082
S	HP	154	46.2	21	9.65333	2.92	16	107.5	1720
S	HP	155	48.5	34	10.8033	3.05667	29	122.552	3554
S	HP	155	39.8	24	10.2133	3.46667	18	121.611	2189
S	HP	155	53.5	27	11.2567	3.27	22	137.591	3027
S	HP	153	35	19	11.04	2.86	13	120	1560
S	HP	154	43	18	10.19	3.14	15	109.333	1640
S	HP	154	42	18	9.81333	2.92333	16	105.062	1681
S	HP	153	50.5	26	10.67	3.12667	22	105.727	2326
S	HP	155	48.5	27	10.28	3.31667	21	108.762	2284
S	HP	153	49.2	21	9.72667	2.93	15	108.133	1622
S	HP	154	41	16	8.83	3.05333	11	105.818	1164
S	HP	155	39	32	9.02	3.38333	25	127.36	3184
S	HP	154	34.5	17	10.1667	3.47	10	96.2	962
S	HP	152	36.1	27	9.46333	2.63667	22	113.682	2501
S	HP	154	37	21	9.84667	2.79	13	99.6923	1296
S	HP	154	35.2	20	9.41667	2.82667	17	114.118	1940
S	HP	154	43	29	10.6433	2.89667	28	110.5	3094
S	HP	154	43	13	10.33	2.70333	8	108	864
S	HP	154	38.5	16	10.24	2.63	11	96.5455	1062
S	HP	155	43.1	29	9.29667	2.77333	21	105.333	2212
S	HP	155	37	8	10.1467	2.79667	6	121	726
S	HP	154	35.8	27	9.58333	3.07	20	111.8	2236
S	HP	154	46	13	10.54	3.24333	10	110.9	1109
S	HP	154	50	34	10.57	3.37667	28	129.821	3635
S	HP	152	44	20	9.36	3.04333	14	102.357	1433
S	HP	155	45.5	31	10.33	3.04	23	101.043	2324
S	HP	152	48	16	9.81	3.37333	11	112.364	1236
S	HP	152	46	16	10.1133	3.02333	11	125.091	1376
S	HP	153	40	25	9.34333	3.2	18	121.111	2180
S	HP	153	43	28	9.47	3.14	21	124.286	2610
S	HP	153	39.5	26	9.41	3.23333	22	116.682	2567
S	HP	152	45.8	12	9.58667	2.97667	9	109.111	982
S	HP	154	44.7	29	9.33667	2.79333	23	120.261	2766
S	HP	153	45.5	25	9.77667	2.86667	21	104.571	2196
L	C	155	49	15	9.31667	3.37	5	69.2	346
L	C	155	44	15	9.21667	3.49	6	93.6667	562
L	C	155	53.8	18	10.0867	3.45	6	72.3333	434
L	C	156	45.5	14	9.52	3.82	6	43.8333	263
L	C	156	36.5	22	9.32	3.61	10	96.2	962
L	C	156	48.3	22	8.58333	3.76	8	103.5	828
L	C	152	49.5	18	9.05	3.66667	7	56.4286	395
L	C	155	32.3	17	8.68	3.56333	9	58	522
L	C	154	45.5	15	8.65333	3.62	7	82.8571	580
L	C	152	55.5	20	8.42	3.45333	7	82.4286	577
L	C	154	43.2	16	9.43667	4.08333	13	140.846	1831
L	C	154	48	21	9.04667	3.7667	9	93.5556	842
L	C	156	47.5	16	9.557	3.19	6	60.3333	362
L	C	154	40.5	14	8.877	3.94	9	113.889	1025
L	C	154	38	15	9.08333	3.4667	5	93.4	467
L	C	152	27.5	10	9.79333	3.50333	5	100.2	501
L	C	152	36.5	13	9.36667	3.521	7	92.7143	649
L	C	152	51.5	32	8.39	4.09	20	120.6	2412
L	C	154	43.2	21	8.85	4.05333	10	104	1040
L	C	156	36.7	23	9.54333	3.63667	7	75.4286	528
L	C	152	33	18	9.9	3.98667	7	93.5714	655
L	C	155	54.5	34	8.41	4.77	14	108.571	1520
L	C	156	36	22	9.22	3.55667	10	68.4	684
L	C	154	43.5	33	8.83	4.55	13	104.154	1354
L	C	155	53.3	21	9.77	3.44667	8	71.75	574
L	C	154	51	18	9.75	3.70667	8	73.5	588
L	C	155	48.8	12	9.67	3.81667	8	92.75	742
L	C	152	38.5	16	9.29333	3.66	8	84.75	678
L	C	155	31	14	8.54667	3.83667	4	70	280
L	C	155	34.5	16	8.82	3.56667	7	94.8571	664
L	C	155	30.5	13	9.807	3.64333	4	93.5	374
L	C	154	45.5	19	8.337	4.11667	13	94.4615	1228
L	C	156	36.5	15	8.71333	3.65667	4	62.25	249
L	C	156	39.3	12	8.79667	3.72	4	64	256
L	C	156	43.2	23	9.65	3.5	5	54.2	271
L	C	157	44	14	9.80667	3.65	6	65.6667	394
L	C	153	42	15	9.14	3.71667	3	86.3333	259
L	C	154	57.5	18	9.01	3.70333	7	92.4286	647
L	C	152	55.3	35	8.83	3.91333	8	92.25	738
L	C	154	43.1	18	8.95333	3.58333	6	51.1667	307
L	C	154	56.2	21	10.4833	3.64667	6	62.8333	377
L	C	155	37.6	14	9.37667	3.54333	9	59.4444	535
L	C	154	39.5	18	10.1533	3.77333	5	81	405
L	C	154	42.2	27	8.29	3.85333	7	73.4286	514
L	C	154	41.5	9	8.25333	3.43	2	58	116
L	C	153	42.3	13	8.64667	3.41333	4	48.25	193
L	C	154	45.1	14	8.61667	3.72	5	73.2	366
L	C	153	45	20	8.54	4.38	12	75	900
L	C	154	59.1	17	9.62667	3.55	3	46	138
L	C	154	40.5	19	9.65	3.74	8	59.75	478
L	C	152	43.4	15	10.1267	3.54	7	52.2857	366
L	C	154	41	15	9.67	3.65667	6	56	336
L	C	154	42.5	12	10.29	3.12667	2	51.5	103
L	C	153	39.5	10	9.24	3.27667	3	50	150
L	C	153	38.1	14	9.88333	3.21	5	62.2	311
L	C	154	41	22	9.53	3.7633	10	61.2	612
L	C	152	42.5	13	9.37333	3.40667	3	100	300
L	C	156	42.1	11	8.51	3.13	4	46.75	187
L	C	156	47	23	8.69667	3.41333	7	69.1429	484
L	C	152	49.5	20	9.68333	3.45667	7	71.1429	498
L	C	153	54.2	11	10.0533	3.34333	3	85	255
L	C	153	50.9	16	10.1233	3.05667	8	58.5	468
L	C	152	56.2	33	8.333	4.6433	15	83.9333	1259
L	C	155	55.5	19	10.0033	3.11333	2	48	96
L	C	155	47.5	14	9.62333	2.88	1	46	46
L	C	155	51	18	9.84333	3.73	6	63	378
L	C	156	51.3	9	9.76333	3.93667	2	65.5	131
L	C	154	44.1	15	9.24333	3.75	4	36.25	145
L	C	154	50.8	8	9.86333	3.34333	2	39.5	79
L	C	153	50.5	21	9.64667	3.88333	8	79.25	634
L	C	153	42.3	27	8.65	4.17333	12	78	936
L	C	155	35.1	15	9.19667	3.52333	5	70.4	352
L	C	154	43.5	20	9.6	3.61	4	85.25	341
L	C	155	33.7	9	9.47333	3.31667	5	44.8	224
L	C	155	33.5	22	9.06	3.64667	8	70.25	562
L	C	155	36.1	23	9.91667	3.71667	5	50.8	254
L	C	155	39.6	32	8.58	4.09667	10	87.6	876
L	C	155	44.6	19	9.97333	3.9	4	63.75	255
L	C	155	34.5	13	10.1867	3.66667	6	66.1667	397
L	C	156	40	11	8.92333	3.74333	3	144.667	434
L	C	157	35.2	34	7.343	4.9233	22	102.091	2246
L	C	156	40.3	34	9.42667	3.96333	9	71.5556	644
L	C	154	45.2	25	9.053	3.88667	8	90.5	724
L	C	155	51.5	18	10.6967	3.45	9	66.7778	601
L	C	152	51	24	10.0133	3.8	9	79.6667	717
L	C	156	42.8	20	8.82667	3.66667	7	51	357
L	C	156	37.6	22	8.96333	3.54333	4	67.75	271
L	C	154	43.5	25	8.31	3.96333	12	76.6667	920
L	C	153	51.3	18	8.757	3.98333	9	94.1111	847
L	C	152	52.6	15	9.65667	3.82333	3	66	198
L	C	154	46.4	21	8.16	4.06333	11	93.8182	1032
L	C	156	46.9	17	10.3	3.71333	4	102.75	411
L	C	154	53.3	31	8.39	3.91333	12	79	948
L	C	154	46.8	15	10.2567	3.72667	2	72.5	145
L	C	155	45	22	9.6	3.67667	6	85.5	513
L	C	155	53.7	17	10.1567	3.44333	7	63.8571	447
L	C	156	60.8	25	10.0833	3.56667	7	78.7143	551
L	C	153	57.9	18	9.23	3.75	8	66.25	530
L	C	154	42.3	17	9.1	3.16667	10	64.6	646
L	C	155	56.7	30	8.34	4.1567	10	108	1080
S	C	154	42	20	10.64	3.05667	8	55.75	446
S	C	154	31.5	19	10.5767	3.02667	5	72.8	364
S	C	154	48.2	26	10.8867	3.2	8	94.875	759
S	C	153	45.7	17	10.97	2.72	8	75.75	606
S	C	152	42.1	19	10.6367	2.73333	7	71.7143	502
S	C	155	50.8	13	10.64	3.24333	6	63.1667	379
S	C	151	65.7	33	10.3333	3.15	11	58.8182	647
S	C	152	62.3	22	9.26333	3.0567	19	99.7895	1896
S	C	151	51	25	10.1033	3.04333	10	68	680
S	C	154	39.8	19	9.48333	3.0667	16	87.625	1402
S	C	155	44.9	15	10.2267	3.09	3	77.3333	232
S	C	155	44.6	22	10.7867	2.86333	7	100.571	704
S	C	154	52.1	25	10.44	2.82333	7	93.7143	656
S	C	154	46.3	12	9.85667	2.71	8	72.5	580
S	C	155	35.1	9	10.11	3.01	6	65.3333	392
S	C	156	42.5	19	9.46333	3.13667	10	76.8	768
S	C	153	46.2	27	10.25	3.4467	21	90	1890
S	C	151	55.5	26	9.74333	3.13667	12	60.1667	722
S	C	156	48.3	25	10.8533	2.88333	5	71.4	357
S	C	154	36.3	14	9.96	3.08	5	67.6	338
S	C	154	51.7	20	11.2	3.4405	18	123.333	2220
S	C	156	50.7	29	11.133	3.7233	25	91.52	2288
S	C	155	40.5	9	9.57333	2.37667	6	66.5	399
S	C	155	45	14	10.37	2.74667	8	72.5	580
S	C	156	37.5	23	9.82	2.94333	6	68	408
S	C	154	43.5	22	10.04	2.35333	12	66.8333	802
S	C	151	42.6	19	10.8633	3.2	8	61.75	494
S	C	151	48.8	17	10.5233	2.98667	3	35.6667	107
S	C	151	39.2	26	11.1033	3.0067	17	82.9412	1410
S	C	154	53.2	24	9.08667	3.05	8	62.75	502
S	C	156	46.6	19	9.99667	3.07333	12	82.8333	994
S	C	154	44.3	15	10.5633	2.95333	10	50	500
S	C	155	44.2	22	10.09	2.67667	7	55.7143	390
S	C	155	47.3	16	9.90667	3.01	9	90.6667	816
S	C	153	47.5	12	9.42667	2.82333	4	55.5	222
S	C	154	39.8	25	9.52333	3.08	8	79	632
S	C	155	49.4	15	9.94333	2.76667	7	82	574
S	C	153	47.1	18	9.78	3	4	54.25	217
S	C	152	42.2	18	9.75667	2.88667	8	64.5	516
S	C	155	41.5	23	10.3933	2.90667	10	72.8	728
S	C	155	38.3	10	11.1833	3.73667	8	75.25	602
S	C	155	46	15	10.27	3.02	7	66.7143	467
S	C	156	45.3	14	9.65	2.76667	7	63.1429	442
S	C	156	50.8	17	10.2433	3.17	7	58	406
S	C	155	50.5	19	10.7367	3.23667	5	49.4	247
S	C	155	50.9	14	9.96	3.29	6	80.6667	484
S	C	155	52.5	17	9.89667	3.23667	9	90.5556	815
S	C	155	48.5	21	10.7367	3.29667	11	59.5455	655
S	C	155	59	16	9.61667	3.17333	9	72	648
S	C	156	56.1	15	10.56	3.18667	4	38.5	154
S	C	152	57.3	18	10.28	3.33	3	34.3333	103
S	C	152	58.1	18	9.39	3.29	2	32.5	65
S	C	155	56.9	21	10.83	3.28	8	61.75	494
S	C	155	49.2	25	10.2833	3.49667	8	68.5	548
S	C	155	53.5	20	10.13	2.83333	9	81.2222	731
S	C	153	47	17	11.39	3.11333	4	21.5	86
S	C	153	44.5	9	10.1067	3.06333	2	59	118
S	C	155	45.3	21	11.7367	3.0433	16	105	1680
S	C	152	53.1	20	10.87	3.1	7	37.5714	263
S	C	156	34	24	9.43	3.19	2	29.5	59
S	C	156	38.5	28	10.2333	2.98333	12	63.1667	758
S	C	156	32.2	16	9.52333	3.08333	4	68	272
S	C	156	30.5	27	9.82667	2.96	6	45.5	273
S	C	154	46.7	32	11.79	3.0867	18	92.8889	1672
S	C	151	54.2	25	9.72	3.37333	11	63.4545	698
S	C	156	43.8	20	10.56	2.94	8	46.25	370
S	C	152	37.9	15	10.4867	3.19333	4	90.25	361
S	C	154	49.2	21	10.78	2.98333	4	40.25	161
S	C	155	58.3	15	12.31	2.82333	3	46	138
S	C	156	51.4	13	10.6833	2.91667	3	51	153
S	C	152	49.5	21	9.33333	3.18333	9	90	810
S	C	155	45.3	20	9.08667	3.23	9	100.222	902
S	C	156	47.4	24	10.0567	3.26667	8	85.5	684
S	C	155	39.2	16	11.0967	3.07333	2	22.5	45
S	C	152	59.8	16	10.9533	3	3	30.6667	92
S	C	153	64.1	19	10.3333	2.96	4	58.5	234
S	C	155	49	10	10.9933	3.39333	4	47.5	190
S	C	152	64.7	27	9.76	3.36333	8	88	704
S	C	154	46.5	16	9.56	3.04333	5	76.6	383
S	C	155	36.3	9	10.78	2.84	4	52.5	210
S	C	156	38.3	18	9.78333	2.86	8	91.5	732
S	C	155	37.1	8	10.84	2.92	3	48.6667	146
S	C	157	36.5	9	10.1133	2.57667	4	38.75	155
S	C	155	36	16	9.532	2.85	4	27.25	109
S	C	155	38.5	14	10.06	2.81	6	73.3333	440
S	C	156	34.1	15	9.79667	2.67333	6	63.3333	380
S	C	156	38	15	10.2667	2.71	6	42.3333	254
S	C	152	35.2	14	10.51	2.73	5	51.4	257
S	C	155	37.3	23	9.3	2.72	3	27.3333	82
S	C	155	38.1	19	11.353	3.01	8	104	832
S	C	153	45.8	13	10.7767	3.23333	5	52	260
S	C	152	41.9	12	10.05	3.06667	2	25.5	51
S	C	155	46.5	15	9.92	2.82	1	35	35
S	C	154	46	23	9.58333	2.84333	7	80.8571	566
S	C	156	43.8	15	9.27	2.75667	4	14.5	58
S	C	156	43	19	10.17	2.69	5	61.6	308
S	C	153	42.1	19	8.63	2.82667	9	88	792
S	C	152	40.5	27	10.0833	2.91	8	54.75	438
S	C	155	32.8	13	9.64667	2.74	7	87.7143	614
S	C	155	35.7	12	10.2567	2.95333	3	60.3333	181

## Sheet: Sheet2
BGTC2
morph	treatment	flowering onset	plant height	number of flowers	corolla tube length	corolla tube widh	fruit production	seeds per fruit	female fitness
L	C	156	22.3	9	6.84	4.26667	4	58.5	234
L	C	159	16.7	11	7.88667	4.01333	4	72.75	291
L	C	159	19.8	5	7.55	3.96667	2	47.5	95
L	C	159	16.2	7	8.07667	4.03	2	60.5	121
L	C	155	38.5	8	8.95	3.82333	5	49.8	249
L	C	154	30.4	9	8.09667	3.92	4	70.5	282
L	C	155	33.1	14	6.54	4.06333	7	74.7143	523
L	C	153	36	9	8.26	3.90667	3	50.6667	152
L	C	155	32.5	14	7.15	4.5	6	79	474
L	C	155	39.8	12	9.9	4.79667	5	71.2	356
L	C	156	22	5	8.92333	3.86333	4	49.5	198
L	C	153	22.5	13	7.32	4.17	6	78	468
L	C	153	19.8	13	8.29	4.05	4	64	256
L	C	154	36.2	8	9.03667	4.47	2	68.5	137
L	C	154	38.3	9	7.23	3.69	5	92.8	464
L	C	154	25.5	9	8.5	4.04667	3	47	141
L	C	154	25.5	7	10.03	4.18667	2	34	68
L	C	154	20.3	11	8.53667	4.34667	6	53.6667	322
L	C	155	30.5	12	7.8	4.04	7	37	259
L	C	155	27.3	8	8.34667	3.70667	4	45.5	182
L	C	154	29	7	7.77667	3.89333	3	51.3333	154
L	C	154	27.8	6	10.21	3.5267	1	45	45
L	C	154	38.5	11	8.67	4.19	5	71.4	357
L	C	155	32	4	10.56	3.32	1	41	41
L	C	157	28.5	4	10.68	3.4983	1	45	45
L	C	156	26.3	6	10.38	3.2863	1	34	34
L	C	154	36.8	9	7.79	4.17	7	58.5714	410
L	C	154	27.3	10	8.42667	3.71	3	62	186
L	C	156	21.5	7	8.68333	3.99333	6	67.3333	404
L	C	155	24.9	5	10.12	3.39667	2	21	42
L	C	154	26	9	9.01	4.07	4	49.25	197
L	C	152	33	10	8.32	4.05333	2	39.5	79
L	C	157	26.8	7	7.20333	3.47333	3	25.3333	76
L	C	154	33.5	8	10.68	3.92333	1	27	27
L	C	153	35	10	8.7	4.05333	2	48	96
L	C	155	28.5	6	7.11333	3.44333	2	30.5	61
L	C	156	24.3	6	7.56667	3.51333	3	62.6667	188
L	C	156	27.2	6	7.71	3.67667	5	77.2	386
L	C	157	30	6	8.04	3.48333	4	61.75	247
L	C	157	29.5	8	8.3	3.54667	4	54.25	217
L	C	152	33	9	9.6	3.5667	1	56	56
L	C	152	29.8	5	9.22	3.4533	1	47	47
L	C	156	30	6	7.77667	3.28	2	72.5	145
L	C	154	31	10	8.18333	3.75667	4	51	204
L	C	154	26.1	6	8.4	3.56333	5	51.8	259
L	C	154	25.3	10	8.92	3.90667	3	63.3333	190
L	C	152	23	13	9.49333	3.80333	6	63.8333	383
L	C	156	35.6	9	8.67333	3.59333	3	67	201
L	C	152	31.5	11	8.71	3.66667	5	55.6	278
L	C	152	31	7	9.07333	3.47	2	53.5	107
L	C	152	38.5	6	10.05	4.11333	2	66.5	133
L	C	152	38	6	10.41	4.13333	2	48.5	97
L	C	155	37.9	10	7.04	4.31	5	108.8	544
L	C	155	36	8	9.32	4.11333	3	82.6667	248
L	C	152	32	6	8.25333	3.72667	4	30.25	121
L	C	156	27	8	8.25667	3.41	3	59.6667	179
L	C	157	27	11	7.53	3.87333	5	50.8	254
L	C	152	22	8	7.87	3.58	2	35	70
L	C	156	22	10	7.36667	3.61333	6	48.6667	292
L	C	153	30.5	12	7.83667	3.3	4	59.75	239
L	C	154	28.5	9	8.43	3.42667	3	35.3333	106
L	C	152	31.5	8	8.76333	3.63	3	61.6667	185
L	C	152	33	9	9.11333	3.83333	4	60.25	241
L	C	155	19	9	8.47667	3.69333	2	55	110
L	C	154	31	8	8.54333	4.33333	2	58	116
L	C	153	28	5	8.99667	4.42	1	67	67
L	C	154	28	12	9	4.35667	5	83.2	416
L	C	152	31.5	10	7.88333	3.72667	4	38.75	155
L	C	154	29.5	8	9.7	4.24	3	56.3333	169
L	C	156	18.8	10	9.63	4.14333	7	60.5714	424
L	C	152	24	7	9.42	4.05667	2	65	130
L	C	156	23	9	9.73333	3.97	4	57.25	229
L	C	154	29.5	8	8.40333	3.5687	1	37	37
L	C	154	20	6	9.5	3.6433	2	25	50
L	C	155	26.3	3	8.25667	3.79	2	36	72
L	C	155	23	6	6.68667	3.54667	2	30	60
L	C	152	25.5	9	8.88667	4.30667	6	40.8333	245
L	C	153	27.3	7	8.06333	4.01333	3	64.6667	194
L	C	153	34.5	13	8.1	4.09333	6	55.3333	332
L	C	154	31.5	7	7.93	3.59333	3	47	141
L	C	154	31	10	8.71	4.17	2	44.5	89
L	C	155	34.5	9	8.36333	4.41	3	44.6667	134
L	C	159	28	11	8.74	4.37	5	47	235
L	C	155	29	11	9.55	3.98	3	49.3333	148
L	C	156	26.5	5	8.81667	3.78333	1	63	63
L	C	154	31.9	11	8.82667	3.67333	3	51.3333	154
L	C	156	35	5	8.57	3.64	1	37	37
L	C	156	30.5	12	9.21667	3.77	5	50	250
L	C	157	28	5	9.35333	3.28	3	20.6667	62
L	C	159	25	10	9.04667	3.62333	1	67	67
L	C	157	26.4	8	8.59667	3.62333	4	35.25	141
L	C	158	30.5	10	8.64667	3.35667	4	21.25	85
L	C	159	19	14	3.13	1.27667	6	23.1667	139
L	C	155	24	9	7.47333	3.65	5	64	320
L	C	154	31.5	10	7.49	3.57	5	38.6	193
L	C	152	28.3	10	8.78333	3.29333	6	51	306
L	C	155	27.9	9	9.47	3.44	7	38.5714	270
L	C	157	23	6	8.88333	3.41	3	27	81
S	C	155	29.5	12	9.5	3.00333	3	26.6667	80
S	C	152	31.8	13	9.56	3.18	4	35.5	142
S	C	152	29.5	17	9.07667	3.15	1	23	23
S	C	153	33	8	8.77667	3.28	1	67	67
S	C	155	25.5	13	9.40333	3.23	4	48.5	194
S	C	158	27	23	9.39667	3.5333	7	85.1429	596
S	C	155	25	8	9.16333	3.01333	4	23.75	95
S	C	155	19	8	9.86667	2.78	2	43	86
S	C	153	13.5	9	8.71333	2.92333	2	56.5	113
S	C	154	21.5	6	8.62	2.60333	2	51	102
S	C	154	42.5	9	10.4667	3.07667	3	34.3333	103
S	C	152	39.5	11	10.57	3.03333	1	33	33
S	C	157	31	3	9.74667	3.90667	1	28	28
S	C	154	31.2	12	10.3133	3.59333	1	27	27
S	C	154	36.8	10	9.46	3.45667	1	33	33
S	C	154	27.2	7	9.44333	3.73333	2	61.5	123
S	C	157	26.1	7	10.64	3.54667	2	36	72
S	C	158	28.5	11	9.9	3.49667	3	33.6667	101
S	C	154	34.5	13	10.3867	3.79	2	56.5	113
S	C	153	31.4	9	10.08	3.55333	2	39.5	79
S	C	157	26.5	7	9.78	3.62	3	51.3333	154
S	C	154	33.8	12	9.96667	3.57667	4	50	200
S	C	156	31.6	11	10.22	3.54667	3	52.3333	157
S	C	154	39.2	12	10.9567	3.65333	2	60	120
S	C	155	29.9	12	9.94667	3.65	7	49.5714	347
S	C	157	28.5	10	10.5233	3.59	2	98	196
S	C	155	33.3	13	9.39	3.4	5	52.6	263
S	C	157	31.5	10	10.3533	3.45667	3	29.6667	89
S	C	156	32	10	10.1633	3.36333	4	77.75	311
S	C	157	35	15	10.3967	3.5133	5	102.6	513
S	C	155	32	7	10.2967	3.52333	4	76	304
S	C	153	33.6	10	10.22	3.57333	2	70	140
S	C	156	29	12	9.51	3.31	5	30.8	154
S	C	156	31.5	7	9.21	3.42	4	69.75	279
S	C	157	26	8	8.26667	3.14	2	44.5	89
S	C	156	33	9	9.3	3.23	2	57.5	115
S	C	158	21.2	12	9.77333	3.51	2	52.5	105
S	C	152	27	7	9.31667	2.86667	2	62	124
S	C	157	28.8	5	8.56667	2.99	1	47	47
S	C	156	29.2	3	8.57	2.99	1	14	14
S	C	157	26	8	9.37667	3.85	6	47.1667	283
S	C	152	31.1	6	8.84	3.04333	2	34	68
S	C	152	26.9	8	8.43	3.05667	2	32.5	65
S	C	153	29.5	11	8.89	3.17	4	44.5	178
S	C	152	25.5	12	8.79333	3.15	2	34.5	69
S	C	152	31.5	17	9.27667	3.15333	4	47.75	191
S	C	152	19	8	8.67	3.18333	4	44	176
S	C	153	20	12	8.41333	3.11333	2	33.5	67
S	C	152	28	11	8.63333	3.07667	3	37.6667	113
S	C	152	23.5	13	8.14333	3.09667	3	30.3333	91
S	C	152	24.8	9	9.00667	3.09	2	41.5	83
S	C	152	28.5	7	7.15667	3.02667	1	33	33
S	C	152	29	10	8.81	3.58	5	42.2	211
S	C	159	21	7	9.04667	3.09667	2	51.5	103
S	C	158	28.5	16	9.28	3.38333	5	40.6	203
S	C	153	27.8	7	9.43667	3.07	2	31.5	63
S	C	154	27	6	8.65667	2.8	1	22	22
S	C	152	22.5	6	10.1867	2.98	1	41	41
S	C	152	29.5	5	9.6	3.27	1	30	30
S	C	156	30	6	9.59	3.33667	2	20	40
S	C	152	29.5	4	9.36667	3.09	1	37	37
S	C	152	33	7	9.52	3.24667	1	23	23
S	C	152	38.8	14	8.45	3.6367	5	47.6	238
S	C	152	34.5	9	8.7	3.62	1	24	24
S	C	152	36.5	10	10.1033	3.14667	1	35	35
S	C	154	28	10	8.76333	2.88	3	34.6667	104
S	C	152	24.6	5	9.23667	3.18333	2	34.5	69
S	C	153	35	9	9.81	3.32333	1	39	39
S	C	152	34.1	9	9.60333	3.07333	3	24.6667	74
S	C	152	26	10	9.54667	2.84	4	31.25	125
S	C	156	26.5	7	9.36333	3.02333	3	35.6667	107
S	C	152	21	8	8.98333	2.87667	3	29	87
S	C	154	29.5	6	8.77667	2.87667	1	27	27
S	C	155	25	5	9.46333	3.08	2	11.5	23
S	C	153	28.5	7	9.47	3.18667	4	26.5	106
S	C	152	31.5	8	9.31333	3.41667	2	30	60
S	C	154	30	6	10.3267	3.4	2	31	62
S	C	152	27.5	4	9.65	3.58333	1	53	53
S	C	152	34.9	7	10.6033	3.03667	1	49	49
S	C	152	32	7	9.49	3.09333	3	33.6667	101
S	C	152	30	7	9.28	3.05333	2	38	76
S	C	153	31.5	9	9.05	3.4267	7	53.8571	377
S	C	154	30.8	9	9.30667	3.68	5	55.6	278
S	C	152	25.5	6	8.82667	2.91667	1	29	29
S	C	152	28.5	16	8.27333	2.74	2	46	92
S	C	157	30.7	6	8.60333	2.83667	3	49	147
S	C	154	31	8	8.99	2.71333	4	50.25	201
S	C	154	21.5	10	9.16667	3.06667	2	19.5	39
S	C	154	26	10	8.35667	3.82667	3	36.3333	109
S	C	153	29.3	8	8.71	3.06333	1	29	29
S	C	158	25.4	10	8.72	3.16	3	47	141
S	HP	152	22	5	9.84	4.77333	4	92	368
S	HP	154	29	7	9.30333	3.48	4	49.75	199
S	HP	150	28	5	9.25	2.98667	1	77	77
S	HP	152	32.6	8	9.05333	3.20333	5	65.8	329
S	HP	152	21.5	4	8.66667	3.22	3	106	318
S	HP	157	31.5	7	8.02333	2.91667	5	62.2	311
S	HP	157	29.5	12	8.69	3.11667	9	73.1111	658
S	HP	155	31	10	7.79667	3.28667	5	68.8	344
S	HP	158	29	10	9.21667	3.22667	8	50.25	402
S	HP	152	28.5	9	8.86667	2.83667	7	61.5714	431
S	HP	152	26	6	9.18333	2.68333	3	58.3333	175
S	HP	152	39	11	9.94333	3.7	7	50.2857	352
S	HP	154	33.5	5	10.2467	3.16	3	73	219
S	HP	153	38.2	7	8.55333	3.32333	6	56.5	339
S	HP	155	39	9	9.15333	3.26333	7	68.2857	478
S	HP	155	37.6	10	9.06333	3.04333	4	65.5	262
S	HP	152	41.4	7	8.83	3.14333	5	61	305
S	HP	159	41	11	10.1267	2.61	8	80.25	642
S	HP	159	35.5	11	9.57	2.54667	10	69.8	698
S	HP	160	25	5	8.88333	3.02333	4	61.25	245
S	HP	155	30.8	7	7.66667	2.49667	2	71	142
S	HP	152	21.5	5	9.14667	2.63667	5	49.8	249
S	HP	158	26	9	9.16333	3.26333	7	58	406
S	HP	159	27	10	9.55667	3.54667	6	70	420
S	HP	155	31.5	5	8.56667	3.01667	4	17.75	71
S	HP	155	24.9	7	9.05667	2.69333	4	27.75	111
S	HP	155	41.5	6	9.3	3.00667	4	77.75	311
S	HP	152	42.3	7	7.87333	3.19667	5	64.8	324
S	HP	155	31.4	7	8.12333	3.08	6	68	408
S	HP	152	30	5	8.42333	3.04	2	74	148
S	HP	155	36.7	7	9.00333	2.91333	3	36	108
S	HP	154	33.4	9	8.83333	2.88667	5	54.8	274
S	HP	152	31.6	10	8.52	2.64667	5	57.8	289
S	HP	157	29	10	9.37667	2.95	6	71.6667	430
S	HP	159	31.5	12	8.31667	2.82	7	73.1429	512
S	HP	154	27.8	14	9.53	3.39333	10	59.6	596
S	HP	154	24	6	8.92333	3.41	4	46	184
S	HP	154	15	9	8.43667	3.47333	5	55.2	276
S	HP	154	26.6	7	7.96333	3.34333	3	34.6667	104
S	HP	153	26.3	10	9.07	3.05	3	87.6667	263
S	HP	153	31	6	8.94	3.34333	3	73.6667	221
S	HP	153	27.5	4	9.45667	3.10667	2	58	116
S	HP	152	22	7	8.63667	3.3	3	52.6667	158
S	HP	158	26	12	9.83	2.93667	10	48.8	488
S	HP	152	24.5	12	8.25	2.95667	6	56.3333	338
S	HP	158	29.4	8	9.51	3.22333	6	51.3333	308
S	HP	157	31.3	5	8.35667	2.97	3	59.3333	178
S	HP	156	29.3	13	9.49333	3.17333	13	77.6923	1010
S	HP	154	30.8	10	9	2.95333	4	65.5	262
S	HP	155	24.3	8	9.71	3.66333	6	51.5	309
S	HP	158	25.3	2	8.34667	3.12667	2	69	138
S	HP	158	31.2	14	9.33333	3.02	14	76	1064
S	HP	158	37.9	13	8.84667	3.06667	10	48	480
S	HP	159	31	9	8.8	2.99667	6	54.1667	325
S	HP	156	31.5	8	9.35667	2.81	5	45.4	227
S	HP	158	27.5	9	9.03333	2.60667	5	61.4	307
S	HP	158	30.3	11	8.73333	3.04333	8	89.5	716
S	HP	157	34	10	9.08	2.92333	10	50.7	507
S	HP	157	33.3	13	8.91	2.67333	8	66.25	530
S	HP	156	22.5	3	9.28333	2.88333	2	78	156
S	HP	154	23	3	9.36333	3.01	1	50	50
S	HP	158	24.6	7	7.70667	2.96	4	72.5	290
S	HP	156	27.7	17	9.06	3.02667	14	93.7143	1312
S	HP	156	26.1	8	8.42333	3.00333	3	70	210
S	HP	153	34	6	8.48333	2.98667	4	46	184
S	HP	153	35.2	11	9.17667	3.29	8	50.5	404
S	HP	153	22	4	7.87667	2.96	3	62.6667	188
S	HP	153	30.5	7	8.69667	3.22667	4	78.75	315
S	HP	152	30.3	10	8.27333	3.04	8	64.25	514
S	HP	154	23.4	14	9.61333	3.19333	14	75.4286	1056
S	HP	157	23.6	9	9.41	3.05	4	60.5	242
S	HP	158	26	7	7.06667	3.70667	2	64	128
S	HP	156	23.6	7	9.41	2.84667	3	64.6667	194
S	HP	155	28.5	10	9.78333	2.91667	5	57.4	287
S	HP	153	27.3	6	9.23	2.86	4	66.25	265
S	HP	157	29.2	6	9.54667	3.04667	6	30.1667	181
S	HP	152	42.5	15	10.24	3.19	10	84.6	846
S	HP	152	39.8	14	9.51667	3.16333	11	75.3636	829
S	HP	154	31	5	8.16667	2.45667	5	75	375
S	HP	154	32.2	8	7.97	2.74	6	58.5	351
S	HP	155	21	10	9.15	3.32333	7	92.7143	649
S	HP	156	32	7	8.63667	3.01	5	65	325
S	HP	156	32.5	10	9.36	3.09333	6	30.8333	185
S	HP	157	22.3	8	8.59667	2.45667	4	54	216
S	HP	157	23.1	4	8.57667	2.86	4	68.25	273
S	HP	157	33.1	8	9.06	2.91333	6	65.5	393
S	HP	157	30.5	6	8.77	2.90667	4	43.5	174
S	HP	152	26.3	7	9.10667	3.02	5	55.4	277
S	HP	158	23.8	7	8.92	3.07667	6	78	468
S	HP	157	35.9	15	9.32333	3.22	12	84.6667	1016
S	HP	158	24.8	8	9.46	3.10667	7	86.7143	607
L	HP	154	34	10	7.37	4.31333	5	69.8	349
L	HP	156	25	8	8.74667	4.20667	6	95.8333	575
L	HP	156	36.5	6	8.79	3.98	5	94.2	471
L	HP	157	29.5	15	6.5	4.21	2	40.5	81
L	HP	158	28.2	6	8.44667	3.23667	4	71	284
L	HP	154	24.3	5	8.22	3.93	3	54	162
L	HP	154	33	6	8.7	4.13	4	46.5	186
L	HP	154	31.2	6	8.04	3.85	3	84	252
L	HP	155	33	6	7.98667	3.47	4	62.5	250
L	HP	153	33.5	15	6.8	4.61667	3	33.3333	100
L	HP	157	24.5	8	8.42667	4.03	8	74.25	594
L	HP	152	32.5	12	8.17333	3.76333	4	56.25	225
L	HP	154	33.5	10	8.72333	4.44333	5	75.2	376
L	HP	154	33	19	9.56667	3.46333	14	72.2857	1012
L	HP	153	37.3	14	8.9	4.14667	2	68	136
L	HP	155	23.8	12	8.26333	4.58667	10	58.6	586
L	HP	157	36.4	12	8.24667	3.96333	12	94.1667	1130
L	HP	155	25.5	8	8.28333	4.15333	6	62.6667	376
L	HP	157	27.4	9	8.07333	3.93667	8	69.5	556
L	HP	157	31.2	10	7.94333	3.97	10	77.4	774
L	HP	157	31.7	16	8.28667	4.25333	11	81.3636	895
L	HP	157	28.5	9	8.68333	3.79	7	66.7143	467
L	HP	157	29	9	8.69667	3.69333	9	83	747
L	HP	158	28.1	15	9.2	3.89	4	50.25	201
L	HP	158	28.6	10	8.18	3.61333	8	43	344
L	HP	155	29.3	6	7.88333	3.87667	4	49.5	198
L	HP	157	26.3	10	7.36333	3.95667	5	70.4	352
L	HP	157	23.1	16	7.08667	3.75667	6	54.8333	329
L	HP	156	37	15	8.25	4.06333	4	60.25	241
L	HP	158	25	10	8.3	3.36	8	56	448
L	HP	157	26.7	9	8.31	3.68	9	64.2222	578
L	HP	156	38.5	9	9.38333	4.06333	8	71.75	574
L	HP	155	36.5	8	9.50667	4.12667	6	81.3333	488
L	HP	156	28	12	9.12333	3.96	8	72.5	580
L	HP	156	30.3	11	8.82667	3.49333	8	62	496
L	HP	152	30.5	7	9.55333	3.71	6	57.3333	344
L	HP	153	31	8	9.23	3.68	7	61.7143	432
L	HP	155	32.7	11	9.09333	3.57667	10	89	890
L	HP	155	29.5	11	8.10333	3.71333	10	93	930
L	HP	153	31.1	7	9	3.94	5	71.2	356
L	HP	155	30.8	11	7.75	3.97333	10	61.8	618
L	HP	155	37.5	5	8.76	3.62	3	78.3333	235
L	HP	153	37.4	4	7.65667	3.75667	3	77	231
L	HP	153	35	4	8.37667	3.63	2	81	162
L	HP	156	32.3	13	8.63	3.89333	10	91.6	916
L	HP	154	29.5	9	8.20333	3.53333	8	57.5	460
L	HP	152	33.5	5	8.27	3.75667	5	79.8	399
L	HP	152	34.3	7	7.94667	3.73	5	69.4	347
L	HP	152	31.1	8	7.61	3.67	6	81.1667	487
L	HP	152	31.9	6	8.21667	3.92333	6	50	300
L	HP	156	43.4	11	7.71667	3.73333	11	86.5455	952
L	HP	154	26	4	7.27	4.29667	3	80.6667	242
L	HP	156	30.4	10	7.37333	3.96	10	86.6	866
L	HP	156	26.3	8	6.79	3.53	7	79	553
L	HP	154	30.5	6	8.31667	3.95333	4	59	236
L	HP	154	30	5	8.19333	3.84333	4	46.5	186
L	HP	158	31.9	7	8.30333	4.1	7	68.4286	479
L	HP	158	23.5	7	9.16667	4.00667	5	51.4	257
L	HP	156	29.5	8	8.45333	3.77333	3	76.3333	229
L	HP	154	31.8	16	8.17	4	13	65.3077	849
L	HP	158	31.5	11	8.85	4.37333	10	113.4	1134
L	HP	158	31	10	7.77333	3.83333	9	97.5556	878
L	HP	157	19	3	8.99	4.18667	2	77.5	155
L	HP	157	14.5	8	8.67	3.81333	8	89	712
L	HP	157	27.5	4	2.88667	1.81667	3	76	228
L	HP	153	34	9	8.19667	4.55333	7	77.5714	543
L	HP	158	31	22	7.89333	4.17333	20	95.4	1908
L	HP	158	27.8	20	9.02667	4.63	14	66.5714	932
L	HP	158	34.4	20	8.55	4.18333	16	60.5	968
L	HP	159	32	12	8.06667	4.32333	9	58.5556	527
L	HP	156	40	9	8.18667	4.07667	8	46.5	372
L	HP	157	27.3	16	9.06	4.19667	12	85	1020
L	HP	155	38.3	11	9.14	3.77333	10	61.6	616
L	HP	155	29.5	6	8.65667	3.04667	3	115.333	346
L	HP	155	29	9	8.84667	4.07667	6	68.3333	410
L	HP	166	33	17	10.4133	4.80667	17	97	1649
L	HP	168	32.3	7	9.41667	4.95	6	92.8333	557
L	HP	167	31	4	8.67	5.12333	3	91	273
L	HP	166	46	14	9.44667	3.98667	9	82.5556	743
L	HP	168	31	8	9.38333	4.42333	7	84.8571	594
L	HP	169	31.5	12	10.1933	4.41667	8	73	584
L	HP	168	33.3	12	10.0133	3.94667	6	59	354
L	HP	166	31.8	10	8.60667	4.59333	6	65.5	393
L	HP	169	36	13	9.32333	3.99667	10	88.2	882
L	HP	166	28	8	8.51	4.66	5	66.4	332
L	HP	170	19.5	5	8.83	4.28667	4	79.25	317
L	HP	169	18	9	8.73667	4.03667	6	68	408
L	HP	168	23.5	10	8.41333	4.00333	6	82.8333	497
L	HP	170	32	4	7.66667	4.39667	3	78	234
L	HP	168	23	6	8.56	3.85	3	67.6667	203

## Sheet: Sheet3
PNP1
morph	treatment	flowering onset	plant height	number of flowers	corolla tube length	corolla tube widh	fruit production	seeds per fruit	female fitness
S	C	159	55	19	10.6067	3.01667	7	56.2857	394
S	C	161	34.3	18	9.73	2.47333	13	70.3077	914
S	C	161	31.8	6	9.18667	2.58333	3	90.3333	271
S	C	160	27	24	10.1067	2.78333	16	99.625	1594
S	C	160	27.5	12	10.27	2.91667	6	74.1667	445
S	C	160	33.3	8	9.51	2.57	6	81.3333	488
S	C	161	34.2	18	10.5233	2.64	15	88.6	1329
S	C	160	26.9	8	11.2733	2.9	4	68.25	273
S	C	161	25.5	7	10.2133	2.75667	3	68	204
S	C	159	30.1	10	11.31	2.74	8	57.5	460
S	C	160	28.9	7	10.3733	3.21333	2	52	104
S	C	160	24.3	6	10.8633	3.08667	4	96.5	386
S	C	159	35	20	10.44	2.72667	17	96	1632
S	C	160	28.5	12	10.4067	2.73667	7	96.2857	674
S	C	159	36.8	10	10.7833	2.80333	5	59.8	299
S	C	157	33	9	10.12	2.61333	4	64.25	257
S	C	159	30	6	9.67667	2.41667	3	83.3333	250
S	C	161	43.9	22	10.52	3.21667	15	82.8667	1243
S	C	160	47.1	28	10.9467	3.49667	22	87.9091	1934
S	C	160	30.5	31	10.8633	3.34333	23	114.087	2624
S	C	161	36.8	20	10.13	2.95333	17	95.8824	1630
S	C	161	37	6	10.7433	2.73	4	89.5	358
S	C	161	36.5	19	10.6533	2.79	13	79.4615	1033
S	C	162	28.1	7	10.24	3.00667	4	95	380
S	C	161	25	8	10.2367	2.81333	5	90.6	453
S	C	160	35.4	7	10.2167	3.21667	4	85.75	343
S	C	160	36.7	18	10.0633	3.08333	12	110.5	1326
S	C	160	27	11	10.54	3.15333	7	116.286	814
S	C	162	21.5	11	10.6167	2.6	8	103.5	828
S	C	160	25.5	8	9.45333	2.69667	3	62.3333	187
S	C	158	46	13	10.7533	2.64	5	82.6	413
S	C	161	35.7	11	10.2667	2.71667	7	69.5714	487
S	C	160	42.7	14	10.3233	2.83333	8	104.5	836
S	C	160	40.3	13	10.0167	2.76667	7	88.2857	618
S	C	159	36.8	14	11.4967	2.93	9	91.2222	821
S	C	159	38	12	10.7333	2.62	7	85.7143	600
S	C	161	37.7	13	10.9233	2.66	10	94.6	946
S	C	158	44.5	15	10.4233	2.97333	8	76.25	610
S	C	162	27	27	10.09	2.99333	23	98.087	2256
S	C	161	31	8	9.21667	2.55	5	87.4	437
S	C	161	31.8	18	8.84333	2.77	13	101	1313
S	C	158	47.6	20	10.3467	2.9	16	100	1600
S	C	160	38.4	21	9.58667	2.75333	14	104.429	1462
S	C	161	35.5	22	9.39333	2.59667	11	90.6364	997
S	C	161	33	11	9.29667	2.74	7	92.7143	649
S	C	160	28.7	15	9.61667	2.68333	9	103.444	931
S	C	159	35.5	7	10.7233	2.74667	6	113	678
S	C	162	33	14	10.2133	2.81667	8	94.75	758
S	C	156	40	17	9.56333	3.03	9	95	855
S	C	162	42.8	26	10.08	2.87333	19	84.5789	1607
S	C	162	36	13	10.9167	2.86	11	74.8182	823
S	C	161	27.4	6	10.5033	2.77	5	101.4	507
S	C	161	23.5	11	10.5467	3.20667	10	120.4	1204
S	C	161	23.5	22	10.2633	3.04	13	104.692	1361
S	C	159	28.1	9	9.95667	3.32667	6	45.3333	272
S	C	162	36	23	9.81667	2.80667	11	98.5455	1084
S	C	159	32.5	11	9.53333	2.52667	7	84.5714	592
S	C	162	27.6	8	9.82333	2.45	5	54	270
S	C	162	28.5	10	10.1033	2.45	6	84.1667	505
S	C	158	50.5	23	9.89	3.11333	14	108.143	1514
S	C	159	36.3	12	9.25	2.93333	7	45.2857	317
S	C	161	28	7	9.58333	2.52333	2	79.5	159
S	C	161	35	15	10.57	2.66	9	95	855
S	C	160	32.5	29	11	3.31667	20	107.9	2158
S	C	159	38	13	10.91	2.98333	6	109	654
S	C	161	36.5	21	10.0133	2.86	10	110.8	1108
S	C	161	39.4	9	10.4167	2.66	3	55	165
S	C	161	36.6	18	10.2233	2.80667	11	94.3636	1038
S	C	161	30	11	9.24333	2.69	6	83.6667	502
S	C	162	21	10	9.76667	2.85	3	68.6667	206
S	C	162	21.5	33	9.87333	2.97	17	102	1734
S	C	162	23.2	22	9.31333	2.45333	16	91.5	1464
S	C	158	43.5	32	10.67	3.17667	22	88.1818	1940
S	C	158	44.3	9	10.7433	3.2	5	74.4	372
S	C	161	23.7	10	12.16	2.29667	1	31	31
S	C	162	29.9	30	9.51	2.33	15	112.6	1689
S	C	162	34.2	20	10.38	2.28667	13	67.1538	873
S	C	162	22.5	24	9.11667	2.75333	16	73	1168
S	C	161	21.5	25	9.22	2.70333	17	74.3529	1264
S	C	161	41.5	18	10.1967	2.84667	8	83.25	666
S	C	161	32	14	9.57333	2.74667	7	89.2857	625
S	C	160	35.6	13	9.18667	2.67333	6	67.3333	404
S	C	161	33.3	19	9.57667	2.69667	14	90.5714	1268
S	C	159	32	13	10.37	2.61	4	65.5	262
S	C	158	31.5	26	10.8967	2.79667	11	84.6364	931
S	C	160	35	24	10.5967	2.80667	12	89.6667	1076
S	C	161	36.3	10	10.0967	2.62	3	79	237
S	C	161	28.5	20	10.3333	2.60667	5	62.4	312
S	C	161	30	22	10.0433	2.73667	7	62	434
S	C	156	37.4	28	9.92333	3.02	18	95.8889	1726
S	C	159	43.5	9	9.73333	2.94667	6	77	462
S	C	161	27.3	22	9.54333	2.84667	9	52.4444	472
S	C	158	32	10	10.8533	3.44	4	72.75	291
S	C	158	38.1	7	10.0767	2.87667	5	92.2	461
S	C	158	40.5	9	10.25	2.88667	9	96.2222	866
S	C	156	47.3	13	10.05	3.02333	6	81.6667	490
L	HP	158	40.5	20	10.9233	3.76667	6	117.167	703
L	HP	161	36	18	9.99333	3.24667	7	84.1429	589
L	HP	161	35	12	10.1933	3.56333	8	128.25	1026
L	HP	158	36.5	15	10.4067	3.36	13	112.538	1463
L	HP	160	27.5	10	9.64	3.67667	8	100	800
L	HP	161	34	22	10.2967	4.00333	5	113.8	569
L	HP	158	36	14	10.17	3.32	12	120.833	1450
L	HP	158	27.5	10	10.48	3.57333	8	149.75	1198
L	HP	156	29	12	9.93333	3.55667	9	112.444	1012
L	HP	156	47.5	23	10.3	3.41	22	126.273	2778
L	HP	158	30	17	9.32333	3.96667	7	112.429	787
L	HP	160	25	12	10.68	3.07333	7	113.143	792
L	HP	157	49	23	10.2	3.14333	5	50.6	253
L	HP	160	40.1	13	10.0767	3.28	12	110.833	1330
L	HP	161	23.8	11	10.1633	3.64	8	116.25	930
L	HP	158	24.5	11	10.85	4.39	11	152.636	1679
L	HP	160	20	10	9.80333	3.62	6	123.5	741
L	HP	161	32	20	9.92	2.76	20	109.7	2194
L	HP	160	39	16	10.2533	3.58333	13	134	1742
L	HP	157	53.5	12	9.36667	4.32333	10	94.6	946
L	HP	157	49	23	8.72667	3.97333	23	120.652	2775
L	HP	157	55.5	17	10.1367	3.99667	17	122.471	2082
L	HP	158	36	20	10.6833	3.57333	20	116.8	2336
L	HP	160	34	17	10.6667	2.80333	16	108.125	1730
L	HP	160	39.6	22	9.36333	3.52667	20	121.6	2432
L	HP	161	26.3	12	10.0567	3.33667	12	114.5	1374
L	HP	159	40.5	11	8.91667	3.28	7	103.714	726
L	HP	159	32.5	11	10.9267	3.46667	10	103.2	1032
L	HP	161	30.9	17	9.49667	3.28	8	63.5	508
L	HP	159	36.5	14	10.3133	3.77	7	118.714	831
L	HP	161	33	10	10.2733	3.54667	10	94.4	944
L	HP	159	41.7	18	9.73333	3.08667	18	122.778	2210
L	HP	160	39.3	15	9.87	3.50667	15	120.133	1802
L	HP	160	33.8	11	10.1467	3.52	6	102.5	615
L	HP	162	35.1	19	9.96	3.10667	18	119.333	2148
L	HP	158	35.4	12	10.5767	3.59	7	96.8571	678
L	HP	160	29.8	15	10.0067	2.84	15	111.267	1669
L	HP	159	31	16	9.68333	3.33333	16	125.5	2008
L	HP	161	33.6	16	9.90333	3.68	16	125.25	2004
L	HP	161	34.1	12	10.1267	3.40667	10	98.4	984
L	HP	160	35.4	18	9.37333	2.96	18	108.889	1960
L	HP	157	43	11	9.92	3.58	6	121	726
L	HP	158	39	23	9.65667	3.4	4	107.75	431
L	HP	158	49	23	9.48667	3.45	4	79.25	317
L	HP	159	33.4	16	9.35	3.66333	15	94.2667	1414
L	HP	159	31	22	10.36	3.25667	22	124.091	2730
L	HP	158	29.3	10	9.51333	3.15667	9	109.222	983
L	HP	156	36	15	10.8	3.12	11	66.6364	733
L	HP	160	29.6	16	10.59	3.31	14	129.429	1812
L	HP	159	29	13	10.8967	3.27	13	116.769	1518
L	HP	158	37	13	10.8433	3.06667	12	113.333	1360
L	HP	160	25.5	20	9.36333	2.72667	6	81.3333	488
L	HP	161	25	17	9.36333	2.9	7	78.5714	550
L	HP	160	39.2	16	9.6	3.47333	14	103	1442
L	HP	161	30.5	22	9.82667	3.29333	6	83.8333	503
L	HP	161	36	14	10.0567	3.57667	12	92.6667	1112
L	HP	160	34.8	13	10.6733	3.44333	8	125	1000
L	HP	161	32	20	10.9667	3.84	20	117.6	2352
L	HP	161	35	12	10.18	3.16	12	119.5	1434
L	HP	160	39	20	10.21	2.91333	19	120.684	2293
L	HP	160	18.5	20	10.3133	3.26333	3	135.667	407
L	HP	159	41.5	11	10.37	3.53667	11	97.8182	1076
L	HP	159	30	10	10.0667	3.39667	10	96.8	968
L	HP	161	35	16	10.3133	3.24333	15	93.4	1401
L	HP	162	36.9	17	10.5533	3.00667	17	118.118	2008
L	HP	162	31	10	10.1033	3.34	8	131.75	1054
L	HP	159	40	17	10.1367	3.21	17	119.882	2038
L	HP	160	31	11	10.75	3.42333	8	102.75	822
L	HP	159	38.3	16	10	3.36333	14	106.143	1486
L	HP	160	34	15	11.3767	3.70333	6	123.833	743
L	HP	159	32.5	13	11.9033	3.76667	6	132.833	797
L	HP	160	29.6	11	10.55	3.32	6	115.167	691
L	HP	156	39.4	11	11.97	4.29	7	117.429	822
L	HP	158	29.3	15	10	3.14333	4	102	408
L	HP	157	34.8	16	10.84	3.60667	6	76.8333	461
L	HP	160	31.7	13	10.5067	3.03333	11	108.182	1190
L	HP	161	37.3	12	9.13667	3.41667	12	100.167	1202
L	HP	160	32.5	12	9.79	3.33	12	101	1212
L	HP	160	28.3	11	9.85333	3.45333	10	109.2	1092
L	HP	160	28.5	10	9.89333	3.34333	7	102.714	719
L	HP	158	38.5	12	9.86333	3.63	12	116.667	1400
L	HP	159	34.9	14	8.80667	3.59333	12	110.833	1330
L	HP	158	36	15	9.82667	3.64333	13	75.1538	977
L	HP	160	40	14	9.99	3.95333	14	124.857	1748
L	HP	158	20	22	9.84333	3.36667	22	127.636	2808
L	HP	159	23	27	9.86667	3.53333	27	124.926	3373
L	HP	155	53	15	11.1333	4.15667	15	114.067	1711
L	HP	155	33	13	10.8367	3.92333	6	120.167	721
L	HP	158	29.4	13	10.62	3.42	9	125.222	1127
L	HP	160	30	16	10.5833	3.43667	16	112.812	1805
L	HP	159	16	26	11.26	3.34667	26	126.923	3300
L	HP	160	36	13	10.3367	3.37	12	117.417	1409
L	HP	160	37	13	10.2767	3.06333	11	131.455	1446
L	C	160	30	11	8.84333	3.21	5	66.4	332
L	C	159	34.1	11	9.73667	3.16667	5	102.8	514
L	C	160	28.5	9	10.83	3.5	3	78.3333	235
L	C	159	38.5	18	8.74	3.95333	13	110.462	1436
L	C	158	27.5	20	8.82333	3.9633	14	105.929	1483
L	C	156	35.1	5	10.8433	3.87333	4	78.5	314
L	C	157	30	30	10.6	4.0867	15	138.4	2076
L	C	157	27.5	9	10.0467	3.4	4	87.5	350
L	C	162	25.1	16	9.95	3.52667	4	83	332
L	C	159	31	20	10.44	3.46667	8	97.125	777
L	C	156	34.5	16	10.9033	3.18667	7	109.286	765
L	C	158	25	7	9.24	3.43667	4	78.5	314
L	C	155	39.6	16	10.1167	4.16	8	97.125	777
L	C	155	35.5	25	10.3	4.5987	21	98.8571	2076
L	C	159	31.7	10	10.1867	3.56333	5	63.4	317
L	C	155	29.8	15	10.4	3.96667	9	98.2222	884
L	C	155	28	13	10.7333	3.65	9	81.5556	734
L	C	155	35	11	8.81	3.51	7	89.8571	629
L	C	161	25.2	15	8.88	3.47667	11	105.273	1158
L	C	160	30.5	22	9.51	3.40333	12	107.917	1295
L	C	155	39	16	8.80667	3.86667	12	101.833	1222
L	C	158	32.5	14	10.7167	3.59	7	82.2857	576
L	C	155	38.8	11	10.16	3.37333	6	82.6667	496
L	C	159	32	11	10.3267	3.27667	11	100.545	1106
L	C	160	28.3	16	6.73667	2.62333	11	98.3636	1082
L	C	159	27.9	13	10.08	3.23333	9	104.889	944
L	C	159	28.5	13	10.1867	3.48667	9	124	1116
L	C	160	30.7	11	10.1667	3.05	7	100.143	701
L	C	156	35.7	13	10.81	3.44667	9	68.8889	620
L	C	158	45.2	18	10.91	3.93	10	108.3	1083
L	C	159	33.7	11	10.3567	3.51	9	88.4444	796
L	C	157	31.5	7	10.5067	3.1533	3	107	321
L	C	160	34	15	9.65333	3.22333	9	51.3333	462
L	C	160	44	16	9.2	3.49	14	107.857	1510
L	C	161	41.5	10	9.76667	3.54667	10	96.2	962
L	C	160	42.3	21	10.4367	3.94333	19	66	1254
L	C	156	32.5	12	10.6267	3.47	9	88.3333	795
L	C	158	38.3	13	10.2133	3.27667	6	96.6667	580
L	C	159	35.1	10	9.27333	3.29	5	91.8	459
L	C	155	35.5	10	10.3133	3.15	5	66.2	331
L	C	160	35.7	10	9.92333	3.31	7	95.2857	667
L	C	160	41.2	18	10.0467	3.33333	11	67.4545	742
L	C	158	45	8	11.1633	3.3	5	97	485
L	C	159	40.5	21	10.9	3.9433	17	117.765	2002
L	C	158	35.7	15	10.66	3.91	9	105.556	950
L	C	158	41.8	19	11.0567	3.59	10	112.3	1123
L	C	157	37.2	16	10.2167	3.79333	8	103.875	831
L	C	156	33	15	10.7433	3.77667	10	95.8	958
L	C	159	37	5	11.27	3.40667	4	71	284
L	C	159	51	18	10.2933	3.62333	9	73	657
L	C	159	39	14	9.97333	3.19333	6	63	378
L	C	160	33	6	10.7433	3.49	4	62.75	251
L	C	161	33.4	22	9.79667	3.94333	19	111.368	2116
L	C	161	30.5	8	10.2367	3.89333	8	161.75	1294
L	C	159	36.6	12	10.5733	2.86	9	88.1111	793
L	C	159	40.3	8	10.7033	2.81	7	80.2857	562
L	C	157	30	7	10.1533	3.5	4	69.5	278
L	C	161	25.6	10	9.69667	3.50333	9	125.111	1126
L	C	161	31.8	11	9.54333	3.12	9	107.333	966
L	C	159	39.5	20	9.81	3.43	15	108.667	1630
L	C	159	30	12	9.62333	3.23333	10	78.5	785
L	C	159	28	8	9.52333	3.17	5	99.6	498
L	C	156	33.3	13	9.84333	3.19	7	107	749
L	C	158	34.5	16	10.56	3.32	9	83.5556	752
L	C	158	40.3	15	10.7767	3.41	9	103.556	932
L	C	159	40	23	11.6533	3.89667	14	98.6429	1381
L	C	158	36.5	10	11.3333	3.56	7	86.2857	604
L	C	156	40	30	10.0767	3.9233	25	94	2350
L	C	156	48.3	21	10.4	3.77	7	95.8571	671
L	C	158	51	13	10.78	3.81667	5	87.6	438
L	C	159	32	18	9.22333	3.42	2	127	254
L	C	159	35.4	17	10.5967	3.43667	11	101.636	1118
L	C	159	40.8	24	10.7767	3.69667	11	89.0909	980
L	C	159	34	22	9.42667	3.48	14	93.7143	1312
L	C	159	35.5	9	9.21333	3.47667	8	98.75	790
L	C	160	28.3	13	9.00333	3.42667	12	96.3333	1156
L	C	158	34.4	20	8.79	3.71	14	86.8571	1216
L	C	159	28	16	9.15333	3.49	13	100	1300
L	C	161	28	15	8.81667	3.44333	9	94.8889	854
L	C	161	23.8	20	9.25333	3.36667	12	92.5833	1111
L	C	159	30.7	20	9.11	3.49667	13	116.308	1512
L	C	160	28.5	19	10.3067	3.62	12	89.6667	1076
L	C	155	39	21	10.7167	3.8	11	102.182	1124
L	C	157	38.7	26	9.89667	3.74667	15	104.267	1564
L	C	159	34.6	16	10.1133	3.20333	16	87.625	1402
L	C	158	31.4	7	9.77333	3.5033	4	76.75	307
L	C	158	41.6	20	9.84	3.88	14	116	1624
L	C	159	32.8	11	10.3967	3.3667	5	110	550
S	HP	156	35	5	9.66333	2.83667	4	84.75	339
S	HP	158	23	10	9.51333	2.59	2	118.5	237
S	HP	159	28	12	9.84333	2.81	8	104.25	834
S	HP	157	26.5	8	9.74	2.84667	7	140.286	982
S	HP	157	42	20	11.36	3.25	20	123.8	2476
S	HP	157	24.7	18	9.78667	3.26667	12	82.6667	992
S	HP	156	39	15	9.97	3.20333	12	103.167	1238
S	HP	155	33.5	10	10.5333	2.9	6	97.3333	584
S	HP	157	38	10	10.5733	3.41333	3	93.3333	280
S	HP	158	29.5	5	10.4533	3.15	3	126.333	379
S	HP	155	38	4	9.16	2.43	3	119.667	359
S	HP	156	34.5	10	10.67	2.65667	4	69.5	278
S	HP	155	33	8	9.75667	2.73	6	94.3333	566
S	HP	155	38.7	10	10.0833	2.68333	8	108.25	866
S	HP	158	29.2	9	9.57667	2.90333	6	116.667	700
S	HP	155	36	7	9.32333	3.02667	6	114.333	686
S	HP	159	31.5	17	9.39333	2.76	14	77.4286	1084
S	HP	155	41	10	9.48	3	3	129.333	388
S	HP	155	42	10	10.41	2.91333	5	93.4	467
S	HP	158	31.1	12	9.61333	2.90333	11	122.455	1347
S	HP	158	27.6	9	10.49	2.83333	8	114.5	916
S	HP	159	30	15	8.76333	2.77333	12	109	1308
S	HP	160	30.5	18	8.72667	2.76333	16	111.875	1790
S	HP	159	27.8	11	8.45333	2.48	5	92.8	464
S	HP	159	32.2	10	9.68667	2.69	9	142.111	1279
S	HP	157	32.5	4	9.82333	2.66667	3	143.333	430
S	HP	159	39	20	10.24	2.85333	16	88.625	1418
S	HP	159	27	18	9.63667	3.06333	13	118.538	1541
S	HP	156	38.1	15	10.8233	3.02667	15	136.667	2050
S	HP	156	36.2	23	11.0233	3.12	18	141.111	2540
S	HP	167	37.7	19	10.2267	2.98667	14	131.571	1842
S	HP	155	31.3	13	10.5067	3.15	12	139.667	1676
S	HP	159	25.1	19	9.78667	2.94667	14	127.429	1784
S	HP	159	29.1	14	9.68	2.61	11	105.909	1165
S	HP	162	31.7	12	9.69667	2.98	8	108.25	866
S	HP	158	33.4	11	9.51333	2.65	8	106.25	850
S	HP	159	31.3	15	10.1233	2.91	4	108.5	434
S	HP	157	38.4	18	10.1267	3.12333	13	122.846	1597
S	HP	160	34.7	14	9.82	3.00667	10	149.2	1492
S	HP	160	32.3	13	10.0533	2.88667	9	101.333	912
S	HP	156	38.1	15	10.1933	2.94333	9	107.111	964
S	HP	155	44.5	12	10.1733	3.28	9	100.667	906
S	HP	156	38.1	16	10.3633	3.14667	11	118.091	1299
S	HP	158	33.5	12	9.45667	2.79	10	117.6	1176
S	HP	157	46.3	20	9.24667	3.11	15	140.067	2101
S	HP	158	43.5	19	9.35	3.12	16	133.875	2142
S	HP	157	40.3	19	11.66	2.63667	17	111	1887
S	HP	158	39.9	12	11.9267	2.64	11	106.909	1176
S	HP	155	39.5	14	10.1333	2.88667	6	94.6667	568
S	HP	159	36	18	10.5367	3.03667	16	121.875	1950
S	HP	158	35.7	12	10.4867	2.81667	10	124.4	1244
S	HP	159	41	15	10.47	2.60667	11	90.9091	1000
S	HP	160	41.8	16	10.3267	2.68333	12	123.667	1484
S	HP	159	33	15	9.94333	2.91333	10	103.8	1038
S	HP	158	37	18	10.0133	2.95667	14	73.2857	1026
S	HP	158	37.5	16	9.8	2.99333	10	99.6	996
S	HP	157	43	15	11.2833	3.07667	6	104	624
S	HP	158	38	25	10.1367	2.68333	19	136.368	2591
S	HP	159	36	28	9.43333	3.10667	21	114.952	2414
S	HP	159	30.5	29	9.78333	2.3367	29	135.655	3934
S	HP	158	31	16	9.60667	2.68333	9	70.1111	631
S	HP	156	35	20	10.4633	2.88	13	73.1538	951
S	HP	155	34.3	15	10.5167	2.71667	5	50.4	252
S	HP	156	40	20	10.1233	3.06	7	49.2857	345
S	HP	158	37.5	15	9.99333	3.01	9	63.6667	573
S	HP	159	38.3	16	10.9467	2.84	12	114	1368
S	HP	159	29.1	15	9.65	2.32	7	80	560
S	HP	159	32.2	15	9.85	2.69667	11	99.7273	1097
S	HP	159	33	20	9.76333	2.59667	20	105.1	2102
S	HP	157	35.1	14	10.0967	2.66667	12	119	1428
S	HP	161	24.3	15	9.75667	2.48333	12	112.667	1352
S	HP	158	41.5	15	10.5833	3.22333	11	99.2727	1092
S	HP	159	39.5	14	10.5633	3.05	9	111.889	1007
S	HP	156	40.7	15	9.84667	2.54333	5	112.8	564
S	HP	160	33	13	6.49	1.64333	8	122.25	978
S	HP	158	33.5	13	10.1233	2.95667	9	125.667	1131
S	HP	159	25	11	9.64667	2.67333	6	110.333	662
S	HP	157	44	10	10.4533	3.37333	10	124.4	1244
S	HP	157	31.5	12	9.96	2.65	8	80.75	646
S	HP	159	25.5	12	9.19667	2.52333	7	85	595
S	HP	155	45	25	10.54	2.2433	25	122.6	3065
S	HP	158	30	14	9.57667	2.89	12	94.6667	1136
S	HP	158	34.5	20	10.7333	2.61333	6	94	564
S	HP	159	45	14	9.56333	2.99667	12	129.167	1550
S	HP	158	42.5	13	9.85667	3	11	128.727	1416
S	HP	156	55.3	16	10.3567	3.09333	16	137.375	2198
S	HP	160	32	15	10.4667	2.59667	12	117.333	1408
S	HP	160	34	13	10.13	2.58333	7	137.286	961
S	HP	158	40	17	10.9767	2.99333	6	95	570
S	HP	158	42.7	22	10.29	2.78667	18	115.222	2074
S	HP	158	39	20	10.6533	2.86	20	119.6	2392
S	HP	155	59.2	16	9.99	2.97	12	128	1536
S	HP	159	34	18	10.3833	2.89667	18	128.222	2308
S	HP	159	32.5	13	10.0833	2.99	8	119.5	956

## Sheet: Sheet4
PNP2
morph	treatment	flowering onset	plant height	number of flowers	corolla tube length	corolla tube widh	fruit production	seeds per fruit	female fitness
S	HP	164	30.3	14	10.4967	2.95333	9	98.8889	890
S	HP	164	28.5	9	9.73	2.56333	9	125.222	1127
S	HP	164	41	8	8.88333	2.64	5	76.8	384
S	HP	162	21.5	15	10.4867	2.94667	12	104.833	1258
S	HP	163	31.8	10	10.71	2.49	8	99.5	796
S	HP	163	18.5	14	9.91667	2.52333	11	115.727	1273
S	HP	163	19	11	10.38	3.5	9	87.6667	789
S	HP	163	27	10	9.74	2.89	9	84.2222	758
S	HP	164	23	21	9.64667	2.95	18	117.556	2116
S	HP	163	47.5	6	9.58667	3.16667	5	82.6	413
S	HP	164	12	13	9	2.95333	10	75.6	756
S	HP	163	19.5	7	8.92	2.30333	7	109.429	766
S	HP	163	23.2	10	9.42667	2.76	10	104.2	1042
S	HP	162	23.2	8	9.87333	2.85667	7	89.5714	627
S	HP	162	35.5	19	10.08	2.68	15	125.6	1884
S	HP	164	18.5	19	9.86	2.93667	16	133.75	2140
S	HP	162	30.3	16	9.33667	2.71333	15	128	1920
S	HP	164	25.3	15	10.6033	2.59333	13	89.9231	1169
S	HP	164	20	12	9.00333	2.54667	9	93.8889	845
S	HP	164	20	12	8.76667	2.73	9	90.4444	814
S	HP	164	30.5	10	9.9	2.38333	7	83.5714	585
S	HP	164	42.4	14	10.0967	2.40667	4	54	216
S	HP	162	33.8	7	10.1467	2.84	5	88.8	444
S	HP	162	26	8	10.6167	3.17667	5	88.4	442
S	HP	163	15	22	10.12	3.15667	18	120.667	2172
S	HP	163	22.5	8	10.0133	2.94	8	120.5	964
S	HP	159	28.3	12	10.5233	3.05667	9	115.111	1036
S	HP	163	26	10	9.11667	2.65667	6	84.6667	508
S	HP	158	21	16	8.55	2.81667	12	114.5	1374
S	HP	163	24.8	19	10.55	3.11333	13	124.231	1615
S	HP	160	39	13	11.65	2.83	11	111.727	1229
S	HP	161	16.5	16	10.0667	3.60667	12	67	804
S	HP	162	13.4	19	9.30667	2.97	13	138.308	1798
S	HP	161	26.3	26	9.86333	2.97333	22	132.818	2922
S	HP	160	39	21	10.4533	3.08333	17	111.059	1888
S	HP	162	31.3	19	10.2967	2.95	15	134.733	2021
S	HP	163	16.5	9	9.35667	2.98333	7	102.571	718
S	HP	159	31.8	12	10.0633	2.92	12	106.333	1276
S	HP	162	27.1	12	8.65667	3.33667	8	112	896
S	HP	162	29.7	19	9.62	2.80333	15	132.133	1982
S	HP	162	26.8	10	10.2567	2.69333	10	117	1170
S	HP	162	33.5	11	9.61667	2.51333	8	82.5	660
S	HP	161	17.3	12	9.90333	2.82667	10	113.8	1138
S	HP	161	31.3	16	10.3133	2.81	13	100.308	1304
S	HP	162	28.7	17	9.50667	2.47667	14	130.571	1828
S	HP	161	33.3	8	10.2967	2.79333	6	83	498
S	HP	162	28.1	10	9.15333	2.97333	8	96.25	770
S	HP	160	19.5	15	9.92667	2.74	8	101	808
S	HP	162	22.1	25	10.21	3.12767	21	128.19	2692
S	HP	161	24.3	20	9.06333	2.70667	14	113.143	1584
S	HP	161	27.5	10	9.70333	3.06667	8	104	832
S	HP	160	35	14	9.61667	3.14667	12	115.333	1384
S	HP	161	29.6	12	10.46	2.58	7	94.1429	659
S	HP	160	45.7	12	9.81667	3.01	4	64.5	258
S	HP	160	34	12	9.15667	2.72333	9	95.8889	863
S	HP	158	14	20	9.48667	2.34333	18	119.444	2150
S	HP	158	26.1	10	10.0833	2.51667	7	86.4286	605
S	HP	161	23	20	10.2933	2.49	17	114.824	1952
S	HP	162	21.5	10	10.4567	2.81	6	97.6667	586
S	HP	160	23.3	18	10.38	2.77667	14	118.571	1660
S	HP	162	22.5	23	10.12	3.04333	14	111.143	1556
S	HP	161	31.8	15	9.92333	2.92667	13	94.0769	1223
S	HP	161	26	22	9.63667	2.76333	13	117.615	1529
S	HP	161	38.5	4	9.96	2.92667	4	116.5	466
S	HP	162	43.1	6	10.0733	2.85	6	83.6667	502
S	HP	158	30	9	10.3467	2.75	8	106.75	854
S	HP	157	23	17	10.29	2.99333	14	115.571	1618
S	HP	161	16.3	17	10.0733	2.92	13	83.0769	1080
S	HP	162	35.5	10	10.0533	2.67333	8	112.25	898
S	HP	161	28.3	8	10.3967	2.49667	7	65.1429	456
S	HP	162	25.4	14	10.7767	3.13333	12	111.167	1334
S	HP	162	24	12	10.24	2.41	10	102.6	1026
S	HP	161	48	5	9.90667	2.63	5	70.8	354
S	HP	161	24	20	10.47	3.05667	16	102.25	1636
S	HP	164	21.3	22	10.3033	3.11333	16	127.125	2034
S	HP	163	28.7	15	9.40333	2.49	10	121.4	1214
S	HP	161	17.5	20	9.99667	2.65	18	139.667	2514
S	HP	161	37	9	10.67	2.70333	8	99.5	796
S	HP	163	28.5	13	9.10667	2.64333	10	113.6	1136
S	HP	162	29.1	17	9.49667	2.63667	13	124.769	1622
S	HP	161	33.7	15	10.5633	3.03667	12	126.167	1514
S	HP	169	30	17	9.99667	3.03333	15	127	1905
S	HP	169	29.5	15	9.75667	3.00333	10	124	1240
S	HP	169	32	19	9.66667	3.09	12	113.833	1366
S	HP	170	32.5	9	9.75333	3.1	7	123.143	862
S	HP	167	22.8	20	10.13	3.33333	19	133.684	2540
S	HP	169	44	19	9.82667	2.76	17	129.471	2201
S	HP	169	29.3	25	11.2633	3.19667	22	136.636	3006
S	HP	170	18.3	18	11.17	2.81333	16	123.25	1972
L	C	161	37.1	14	9.68	3.55333	8	83.75	670
L	C	161	33	13	9.38333	3.52333	6	112	672
L	C	162	29	9	9.53333	3.32667	5	78.8	394
L	C	161	23.5	7	9.1	3.38	5	87.6	438
L	C	161	25	13	10.1867	3.73333	7	109.286	765
L	C	160	26	9	9.8	3.09667	3	102.667	308
L	C	161	31.8	13	9.87	3.12667	3	77.3333	232
L	C	161	28.5	8	9.55333	3.37	6	92.3333	554
L	C	160	30.5	14	10.2567	3.4712	9	127.889	1151
L	C	161	22	13	10.19	3.51333	11	126.182	1388
L	C	160	21.5	7	9.76333	3.37	4	84.25	337
L	C	161	31	13	9.75	2.91	7	143.714	1006
L	C	160	25.4	22	9.5	3.753	13	124.462	1618
L	C	161	25.5	11	9.75667	3.05333	7	123.429	864
L	C	162	30.3	9	9.56667	3.03333	4	83.25	333
L	C	163	28.1	16	9.55667	3.19333	7	112.714	789
L	C	162	28.6	20	9.83333	3.60333	12	122.5	1470
L	C	161	23	26	10.11	3.27	12	115.333	1384
L	C	162	16.7	10	8.94	3.35333	6	115.667	694
L	C	160	27.5	19	9.487	3.5	12	119.167	1430
L	C	163	21	13	8.86	3.64333	6	102	612
L	C	163	23	8	8.82667	2.98	3	94	282
L	C	163	31.5	19	10.0433	3.39333	11	122	1342
L	C	161	40.3	16	10.4633	3.76	4	79.25	317
L	C	160	24.5	12	9.7	3.58667	8	99.5	796
L	C	159	29.7	16	9.67	3.07333	10	137	1370
L	C	160	30.7	11	8.99667	3.37333	8	95.375	763
L	C	161	36.6	11	11.0333	3.57	10	126.6	1266
L	C	159	41	8	10.5	3.007	5	68.2	341
L	C	162	28.5	14	11.7367	3.28	8	68	544
L	C	160	30.6	13	10.81	3.42667	7	105.429	738
L	C	163	32	18	10.04	3.22	12	80.5	966
L	C	163	26	19	10.0133	3.45333	12	115.167	1382
L	C	161	30.7	18	10.5667	3.35	8	90.5	724
L	C	160	35	16	10.32	3.34	8	73	584
L	C	162	26.5	9	10.08	3.1	4	87	348
L	C	159	30	16	11.44	3.15	6	67.1667	403
L	C	162	23	6	9.50333	3.54667	4	81.75	327
L	C	160	31.5	20	10.0567	3.30333	11	86.1818	948
L	C	162	26	8	9.60333	3	4	97.5	390
L	C	162	23.7	21	9.85	3.17667	14	114	1596
L	C	161	28	18	9.33333	3.19	12	92	1104
L	C	162	32	10	10.33	3.15667	10	111	1110
L	C	159	38.1	9	10.5433	3.033	4	79	316
L	C	162	28.5	12	9.72	3.07333	4	85.75	343
L	C	162	29.5	14	10.2467	3.12	10	81.4	814
L	C	162	25	10	10.3867	3.00333	5	72	360
L	C	161	22	18	11.0667	3.41	8	77.375	619
L	C	161	21.5	11	10.18	3.48	8	107.5	860
L	C	160	26	14	9.73	3.24	12	125.25	1503
L	C	161	39	15	10.93	3.52667	11	97.8182	1076
L	C	161	24.8	10	10.21	3.68333	8	100.75	806
L	C	161	15	8	10.0967	3.6	7	115.429	808
L	C	162	33.6	15	10.6233	3.39	10	119	1190
L	C	160	32.2	18	10.41	2.87667	4	107.5	430
L	C	162	23.8	8	10.2033	3.01333	6	100.333	602
L	C	163	29.5	8	10.5267	2.99	2	88.5	177
L	C	160	33	19	10	3.44667	14	112.429	1574
L	C	162	22.5	34	9.73	3.32333	10	95.8	958
L	C	162	32.5	14	10.0667	3.85333	11	84.7273	932
L	C	162	29	12	9.20667	3.517	8	76	608
L	C	161	23	9	9.67667	2.94667	3	96.6667	290
L	C	161	24.5	7	9.28	2.73667	4	118	472
L	C	159	36.4	23	9.35	3.77	16	106.5	1704
L	C	161	27	9	9.45	3.1	5	105	525
L	C	161	23	10	9.28333	3.17667	7	107.286	751
L	C	162	29.2	12	10.71	2.87	7	84.2857	590
L	C	161	24	12	10.0633	2.65667	8	103.25	826
L	C	162	29.1	21	9.93333	3.23	12	117.667	1412
L	C	161	21	8	10.03	3.17667	4	110.25	441
L	C	162	27	14	9.37333	3.087	13	133.154	1731
L	C	161	33	26	9.03667	3.813	20	109.3	2186
L	C	163	22	10	9.17	3.43333	6	137.667	826
L	C	159	17	12	9.14	2.98333	6	75.8333	455
L	C	162	18	20	9.51667	4.003	16	113	1808
L	C	162	28.5	20	9.60333	3.667	14	141.571	1982
L	C	159	36.5	20	10.33	3.30333	14	91.4286	1280
L	C	161	30	16	10.38	3.47	11	81	891
L	HP	160	28	16	9.77667	3.38333	12	112.5	1350
L	HP	160	36	19	10.5433	3.68	13	131.692	1712
L	HP	160	35.5	9	9.96333	3.44333	5	94.8	474
L	HP	161	28	10	9.45333	3.33667	8	102.875	823
L	HP	161	23	19	9.41	3.35333	14	133	1862
L	HP	161	21	20	9.09	3.29333	16	137	2192
L	HP	161	23.5	17	9.75	3.58667	15	108.733	1631
L	HP	161	20	13	9.23	2.95333	8	81.25	650
L	HP	162	19.8	13	8.90667	2.90333	13	106.692	1387
L	HP	160	22.3	14	9.14667	3.15333	9	99	891
L	HP	162	15.3	30	10.27	3.81	20	149.7	2994
L	HP	158	30	10	9.32667	3.43	5	117.2	586
L	HP	158	29.4	12	9.87	3.30333	11	106.818	1175
L	HP	162	16	8	9.41	3.07	6	126	756
L	HP	162	26.5	16	9.84	2.90333	16	129.375	2070
L	HP	161	29.5	13	10.0033	3.46	9	146.556	1319
L	HP	163	25	9	9.90667	3.42667	6	91	546
L	HP	160	32	15	11.2133	3.58333	14	146.143	2046
L	HP	158	26	14	9.83667	3.71	12	121.333	1456
L	HP	158	18	11	9.94333	3.14	7	88.7143	621
L	HP	162	26	22	9.28333	3.48333	18	115.556	2080
L	HP	161	33	14	9.65333	3.35667	12	106	1272
L	HP	161	24	8	9.12333	2.91333	7	99	693
L	HP	161	23.3	5	10.4133	3.10333	5	107.2	536
L	HP	161	25.5	13	10.6633	3.56667	11	119.818	1318
L	HP	163	30	16	9.94667	3.78	12	125.667	1508
L	HP	161	33	12	10.0133	2.56333	9	130.222	1172
L	HP	161	33.7	16	9.99667	3.02	14	125.286	1754
L	HP	161	33.5	19	9.9	2.93333	16	153.25	2452
L	HP	161	25	18	9.05667	2.78333	15	127.533	1913
L	HP	162	21	5	10.0567	3.06667	5	116.2	581
L	HP	162	21.3	13	10.3	3.20667	8	102.5	820
L	HP	161	20.5	16	10.45	2.89333	14	144.143	2018
L	HP	162	29.3	15	10.3533	3.02333	14	129.429	1812
L	HP	163	24.7	20	9.77333	3.14667	14	136.857	1916
L	HP	163	27	8	9.70667	3.09667	8	140	1120
L	HP	163	34	18	9.96667	3.17667	14	159.429	2232
L	HP	160	23.5	14	10.61	3.3	12	153.333	1840
L	HP	158	25.5	7	10.7767	3.24667	5	101.4	507
L	HP	162	29	13	9.94333	2.96	10	105.4	1054
L	HP	159	45.5	22	10.5533	3.05333	19	141.526	2689
L	HP	162	19	14	9.53333	3.11	10	119.6	1196
L	HP	161	21.5	9	10.1967	2.83667	8	93.5	748
L	HP	161	24	16	8.89667	3.39	11	116.636	1283
L	HP	161	31	15	10.0667	3.32	14	129.571	1814
L	HP	161	15	13	10.3267	3.41	12	119.167	1430
L	HP	160	30	8	9.89667	3.05667	6	91.6667	550
L	HP	160	28.1	12	10.2533	3.03667	8	75.25	602
L	HP	161	22	13	9.58333	3.05667	10	102.6	1026
L	HP	159	26	8	9.18667	3.28667	6	106.333	638
L	HP	162	27.5	13	9.60333	3.17	9	130.444	1174
L	HP	162	21	4	10.0667	2.96333	4	139.25	557
L	HP	161	16	9	10.0733	3.40667	8	109.5	876
L	HP	161	20.5	17	10.1	3.45	3	111	333
L	HP	160	36	20	11.4133	3.41333	4	92.75	371
L	HP	159	37	11	10.94	3.00333	9	122.556	1103
L	HP	160	34.5	19	11.0833	3.59	14	139.143	1948
L	HP	162	20	14	9.15667	3.34	12	93.3333	1120
L	HP	160	21.3	11	10.5733	3.97	10	156.4	1564
L	HP	160	25.4	19	9.67333	2.54667	17	108	1836
L	HP	161	21	10	9.12	2.95333	6	112.333	674
L	HP	160	28	11	10.71	3.01333	8	110	880
L	HP	161	28.3	13	9.54667	3.22333	13	123.154	1601
L	HP	161	28.4	24	10.38	3.40333	18	109.778	1976
L	HP	163	20.5	10	10.01	3.29	7	113.714	796
L	HP	161	28	12	9.56333	3.03667	10	92	920
L	HP	158	33.5	14	11.3567	3.42667	11	98.8182	1087
L	HP	159	30	11	8.93333	3.21	10	107.8	1078
L	HP	161	25.8	8	9.48	3.05	6	129	774
L	HP	161	29	15	9.44333	3.65	12	116.167	1394
L	HP	161	31.4	12	10.2	3.4	8	89	712
L	HP	158	25.5	11	9.61667	2.78333	7	97.5714	683
L	HP	161	23.5	15	8.88333	3.09667	4	108.5	434
L	HP	161	20.5	7	10.2733	2.85	6	69	414
L	HP	160	30.3	13	9.31	2.89	10	105.6	1056
L	HP	161	20.5	16	8.64333	3.08333	12	111.167	1334
L	HP	158	29.3	9	10.2833	3.01667	9	87	783
L	HP	158	41	6	8.57	3.49667	4	114	456
L	HP	158	27	6	7.75667	3.27667	5	96.6	483
L	HP	160	33	20	9.34	3.45667	18	128	2304
L	HP	161	22	16	10.0767	3.87	14	102.714	1438
L	HP	161	29.1	24	8.32	2.94333	20	121.2	2424
L	HP	161	31.5	14	8.92333	3.40667	10	116.5	1165
L	HP	160	29	23	9.73667	3.52	16	109.375	1750
L	HP	162	17.3	7	8.22333	3.24333	6	89	534
L	HP	161	28	20	10.0367	3.15	4	99.25	397
L	HP	160	35	11	10.0467	3.05667	7	101.571	711
L	HP	161	29.5	11	9.51	3.37	11	102.182	1124
L	HP	161	29.5	16	9.65	3.35667	12	121.5	1458
L	HP	160	31	10	9.45	3.03333	8	132.25	1058
L	HP	158	33	12	8.28333	3.82667	8	104.75	838
L	HP	161	28	20	9.28333	3.29333	4	98.5	394
L	HP	161	19	16	8.10667	3.28667	13	112.538	1463
L	HP	159	40.5	14	9.55	3.32667	10	135.8	1358
L	HP	158	40	19	10.01	3.52667	18	144.556	2602
S	C	161	34	10	9.52667	2.57333	9	102.333	921
S	C	161	34	26	9.76	3.76	22	103.182	2270
S	C	162	20	23	9.83	3.33667	12	118.333	1420
S	C	162	23.5	16	9.69	2.74333	10	104.4	1044
S	C	162	19.3	10	9.19667	2.34333	7	86.4286	605
S	C	158	23	18	10.04	2.30667	12	96.5	1158
S	C	161	23.5	9	9.98667	2.84667	2	103.5	207
S	C	160	27	16	9.41333	3.57333	7	120	840
S	C	161	24	11	9.41667	2.8	3	76.6667	230
S	C	162	25	18	10.17	2.71667	8	96.5	772
S	C	161	29.1	12	9.80333	2.54	8	109.25	874
S	C	162	23	22	9.39667	3.647	20	114	2280
S	C	158	33.5	20	10.1467	2.89667	7	90.5714	634
S	C	158	37	15	10.9233	2.88333	2	122	244
S	C	162	20.5	13	9.89	3.10333	5	95.8	479
S	C	163	21.5	7	9.40333	3.13	4	95.5	382
S	C	161	41.5	19	10.4	3.03	10	123.1	1231
S	C	161	39	23	9.95	2.92	14	108.857	1524
S	C	161	27	13	9.14333	2.57333	7	101.714	712
S	C	161	20	10	10.13	2.76667	4	85.5	342
S	C	161	18.5	16	10.05	2.57667	6	71.3333	428
S	C	160	24	4	10.2767	2.91	2	117.5	235
S	C	158	29	18	10.1167	2.6	10	92.2	922
S	C	159	28	7	9.68333	2.60333	3	99.6667	299
S	C	159	26.5	15	9.63667	2.63667	5	108.2	541
S	C	158	21	18	9.87667	2.78	12	115.667	1388
S	C	162	28	16	10.14	2.61667	5	115.6	578
S	C	161	24.5	11	10.4433	2.82	9	104.556	941
S	C	161	20	14	9.26667	2.66667	5	104.6	523
S	C	161	23.5	17	9.10333	2.66667	2	89	178
S	C	161	33	14	10.0833	3.32333	14	96.1429	1346
S	C	161	29	14	10.8867	3.38333	12	103	1236
S	C	162	23	4	10.3433	3.26333	1	128	128
S	C	162	28	13	9.36667	2.66333	8	88.5	708
S	C	162	26.5	12	9.20333	2.45	7	67	469
S	C	161	25.3	8	9.98333	2.48667	4	61.5	246
S	C	158	35.5	14	10.5133	2.69667	6	67.1667	403
S	C	161	18	6	9.61	2.63667	4	109.25	437
S	C	158	27	11	9.67	2.73	6	58.5	351
S	C	161	22	9	9.02333	2.53333	6	89.1667	535
S	C	161	37.3	26	10.9633	3.45667	9	83.5556	752
S	C	162	24	7	9.38333	2.44333	7	88.8571	622
S	C	159	44	21	10.53	2.94333	6	93.5	561
S	C	159	43.5	23	10.5767	2.81667	12	106.667	1280
S	C	162	25	10	10.22	2.52	7	106.286	744
S	C	161	33.5	20	10.1167	2.86	17	116.471	1980
S	C	161	22.5	14	9.34333	2.7	10	98.8	988
S	C	161	19	11	10.0667	2.67667	7	89.5714	627
S	C	160	28	13	9.09667	2.84333	8	94.25	754
S	C	160	35	14	9.75	2.95	9	89.5556	806
S	C	161	20	11	9.62333	2.94667	9	95.4444	859
S	C	161	25.6	15	9.41	3.25	11	99	1089
S	C	161	25	20	38.93	3.54	18	109.222	1966
S	C	162	15	19	10.3667	2.88667	4	86.75	347
S	C	162	22.5	19	9.54667	2.74667	13	90.4615	1176
S	C	161	30	14	9.75667	3.167	13	103.538	1346
S	C	161	34.5	20	9.76333	3.06667	11	112	1232
S	C	163	27.8	12	8.93	2.80333	3	116	348
S	C	161	25	9	9.9	2.72667	7	104.571	732
S	C	161	21.5	7	9.27667	2.75	3	82.3333	247
S	C	162	22	25	9.69333	2.93333	15	104.267	1564
S	C	162	25	11	10.2467	2.82333	6	84.5	507
S	C	162	29	8	9.77333	2.3333	2	91	182
S	C	160	39	30	10.12	3.64	18	126.778	2282
S	C	161	21.2	20	9.54	3.15667	13	105.538	1372
S	C	163	23	14	8.96	2.8	10	108.2	1082
S	C	162	18	30	9.37333	3.1233	17	113.765	1934
S	C	162	20	25	9.34333	2.8	6	98	588
S	C	163	16	30	9.40667	2.85	22	130.455	2870
S	C	160	36.5	17	9.91333	2.91333	10	98	980
S	C	163	34.5	21	9.95333	3.16	14	126.286	1768
S	C	161	30.5	13	9.17	2.97333	12	109.5	1314
S	C	163	30	19	9.21333	2.94333	12	101.833	1222
S	C	163	24.5	24	10.5833	2.80667	14	120.286	1684
S	C	163	20	18	9.25667	2.99667	9	100.556	905
S	C	163	27.1	21	9.61333	2.93667	12	107.167	1286
S	C	159	29	12	8.78333	2.963	5	105.6	528
S	C	161	18	18	8.65333	3.25333	11	106.182	1168
S	C	162	23	7	9.03	2.72333	2	87	174
S	C	162	20	5	10.0267	2.80333	4	48.75	195
S	C	161	34.5	22	9.97333	3.25	14	115.714	1620
S	C	163	28.2	20	9.92	2.72333	12	86.3333	1036
S	C	162	21.8	15	10.0267	2.71667	13	105.462	1371
S	C	161	37.1	17	10.2367	2.79	10	81.2	812
S	C	160	35	20	11.1533	2.91667	13	117	1521
S	C	161	27	13	10.83	2.88667	6	78	468
S	C	161	17	14	10.5433	2.64667	12	102.833	1234
S	C	161	26.5	10	9.51667	2.97667	6	100.333	602
